# Supplementary material for: Di-μ-azido-bis­(μ-1,4,7,10,13,16-hexa­oxacyclo­octa­deca­ne)bis­(5,10,15,20-tetra­phenyl­porphyrinato)dicadmium­disodium
Source: Acta Crystallogr Sect E Struct Rep Online. 2012 Nov 30;68(Pt 12):m1557–8. doi: 10.1107/S1600536812048052 (PMC3588796; doi:10.1107/S1600536812048052)
Supplement: Supplementary file 1 [file e-68-m1557-sup1.cif]

##############################################################################
#                                                                            #
# This CIF contains the data in a paper accepted for publication in          #
# Acta Crystallographica Section E. It conforms to the requirements of       #
# Notes for Authors for Acta Crystallographica Section E, and has been       #
# peer reviewed under the auspices of the IUCr Commission on Journals.       #
#                                                                            #
# Full details of the Crystallographic Information File format               #
# are given in the paper "The Crystallographic Information File (CIF):       #
# a New Standard Archive File for Crystallography" by S. R. Hall, F. H.      #
# Allen and I. D. Brown [Acta Cryst. (1991), A47, 655-685].                  #
#                                                                            #
# The current version of the core CIF dictionary is obtainable from          #
# ftp://ftp.iucr.org/pub/cif_core.dic.                                       #
#                                                                            #
# Software is freely available for graphical display of the structure(s)     #
# in this CIF. For information consult the CIF software page                 #
# http://www.iucr.org/resources/cif/software.                                #
#                                                                            #
# This file may be used for bona fide research purposes within the           #
# scientific community so long as proper attribution is given to the journal # 
# article from which it was obtained.                                        #
#                                                                            #
##############################################################################
data_I
_audit_creation_method     SHELXL-97
_chemical_name_systematic
;
[(5,10,15,20-Retraphenylporphyrinato)cadmium]-\m-azido-sodium-bis(\m-
1,4,7,10,13,16-hexaoxacyclooctadecane)-sodium-\m-azido-[(5,10,15,20-
tetraphenylporphyrinato)cadmium]
;
_chemical_name_common
;
Di-\m-azido-bis(\m-1,4,7,10,13,16-hexaoxacyclooctadecane)bis(5,10,15,20-
tetraphenylporphyrinato)dicadmiumdisodium
;
_chemical_formula_moiety     'C112 H104 Cd2 N14 Na2 O12'
_chemical_formula_sum     'C112 H104 Cd2 N14 Na2 O12'
_chemical_formula_iupac     '[Cd2 Na2 (N3)2 (C44 H28 N4)2 (C12 H24 O6)2]'
_chemical_formula_weight     2108.90
_chemical_melting_point     ?
_symmetry_cell_setting     monoclinic
_symmetry_space_group_name_H-M     'P 21/n'
_symmetry_space_group_name_Hall     '-P 2yn'
loop_
    _symmetry_equiv_pos_as_xyz
    'x, y, z'
    '-x+1/2, y+1/2, -z+1/2'
    '-x, -y, -z'
    'x-1/2, -y-1/2, z-1/2'
_cell_length_a     11.4175(3)
_cell_length_b     19.5363(4)
_cell_length_c     22.6086(6)
_cell_angle_alpha     90.00
_cell_angle_beta     102.683(2)
_cell_angle_gamma     90.00
_cell_volume     4919.9(2)
_cell_formula_units_Z     2
_cell_measurement_reflns_used     23347
_cell_measurement_theta_min     3.04
_cell_measurement_theta_max     32.23
_cell_measurement_temperature     180(2)
_exptl_crystal_description     'Prism'
_exptl_crystal_colour     'Dark purple'
_exptl_crystal_size_max     0.48
_exptl_crystal_size_mid     0.42
_exptl_crystal_size_min     0.28
_exptl_crystal_density_diffrn     1.424
_exptl_crystal_density_meas     ?
_exptl_crystal_density_method     'not measured'
_exptl_crystal_F_000     2176.0
_exptl_absorpt_coefficient_mu     0.513
_exptl_absorpt_correction_type     multi-scan
_exptl_absorpt_process_details     '(CrysAlis RED; Oxford Diffraction, 2009)'
_exptl_absorpt_correction_T_min     0.7910
_exptl_absorpt_correction_T_max     0.8698
_exptl_special_details     ?
_diffrn_ambient_temperature     180(2)
_diffrn_radiation_type     MoK\a
_diffrn_radiation_wavelength     0.71073
_diffrn_radiation_source     'fine-focus sealed tube'
_diffrn_radiation_monochromator     'graphite'
_diffrn_measurement_device_type     'Oxford Diffraction Xcalibur (Sapphire1)'
_diffrn_measurement_method     '\w scans'
_diffrn_detector_area_resol_mean     8.2632
_diffrn_reflns_number     44385
_diffrn_reflns_av_R_equivalents     0.0300
_diffrn_reflns_av_sigmaI/netI     0.0324
_diffrn_reflns_theta_min     3.05
_diffrn_reflns_theta_max     28.41
_diffrn_reflns_theta_full     28.40
_diffrn_measured_fraction_theta_max     0.998
_diffrn_measured_fraction_theta_full     0.998
_diffrn_reflns_limit_h_min     -15
_diffrn_reflns_limit_h_max     15
_diffrn_reflns_limit_k_min     -26
_diffrn_reflns_limit_k_max     26
_diffrn_reflns_limit_l_min     -30
_diffrn_reflns_limit_l_max     26
_diffrn_standards_number     ?
_diffrn_standards_interval_count     ?
_diffrn_standards_interval_time     ?
_diffrn_standards_decay_%     ?
_refine_special_details
;
Refinement of <i>F</i>\^2\^ against ALL reflections. The weighted
<i>R</i>-factor <i>wR</i> and goodness of fit <i>S</i> are based on
<i>F</i>\^2\^, conventional <i>R</i>-factors <i>R</i> are based on <i>F</i>,
with <i>F</i> set to zero for negative <i>F</i>\^2\^. The threshold expression
of <i>F</i>\^2\^ > \s(<i>F</i>\^2\^) is used only for calculating
<i>R</i>-factors(gt) <i>etc</i>. and is not relevant to the choice of
reflections for refinement. <i>R</i>-factors based on <i>F</i>\^2\^ are
statistically about twice as large as those based on <i>F</i>, and <i>R</i>-
factors based on ALL data will be even larger.
;
_reflns_number_total     12338
_reflns_number_gt     9493
_reflns_threshold_expression     I>2sigma(I)
_refine_ls_structure_factor_coef     Fsqd
_refine_ls_matrix_type     full
_refine_ls_R_factor_all     0.0426
_refine_ls_R_factor_gt     0.0274
_refine_ls_wR_factor_gt     0.0672
_refine_ls_wR_factor_ref     0.0710
_refine_ls_goodness_of_fit_ref     1.021
_refine_ls_restrained_S_all     1.021
_refine_ls_number_reflns     12338
_refine_ls_number_parameters     640
_refine_ls_number_restraints     0
_refine_ls_hydrogen_treatment     constr
_refine_ls_weighting_scheme     calc
_refine_ls_weighting_details
         'calc w=1/[\s^2^(Fo^2^)+(0.0410P)^2^+0.0000P] where P=(Fo^2^+2Fc^2^)/3'
_atom_sites_solution_hydrogens     geom
_atom_sites_solution_primary     direct
_atom_sites_solution_secondary     difmap
_refine_ls_shift/su_max     0.002
_refine_ls_shift/su_mean     0.000
_refine_diff_density_max     0.539
_refine_diff_density_min     -0.387
_refine_ls_extinction_method     none
_refine_ls_extinction_coef     ?
_refine_ls_abs_structure_details     ?
loop_
    _atom_type_symbol
    _atom_type_description
    _atom_type_scat_dispersion_real
    _atom_type_scat_dispersion_imag
    _atom_type_scat_source
    'C' 'C' 0.0033 0.0016
                         'International Tables Vol C Tables 4.2.6.8 and 6.1.1.4'
    'H' 'H' 0.0000 0.0000
                         'International Tables Vol C Tables 4.2.6.8 and 6.1.1.4'
    'N' 'N' 0.0061 0.0033
                         'International Tables Vol C Tables 4.2.6.8 and 6.1.1.4'
    'O' 'O' 0.0106 0.0060
                         'International Tables Vol C Tables 4.2.6.8 and 6.1.1.4'
    'Na' 'Na' 0.0362 0.0249
                         'International Tables Vol C Tables 4.2.6.8 and 6.1.1.4'
    'Cd' 'Cd' -0.8075 1.2024
                         'International Tables Vol C Tables 4.2.6.8 and 6.1.1.4'
_computing_data_collection     'CrysAlis CCD (Oxford Diffraction, 2009)'
_computing_cell_refinement     'CrysAlis RED (Oxford Diffraction, 2009)'
_computing_data_reduction     'CrysAlis RED (Oxford Diffraction, 2009)'
_computing_structure_solution     'SIR2004 (Burla <i>et al.</i>, 2005)'
_computing_structure_refinement     'SHELXL97 (Sheldrick, 2008)'
_computing_molecular_graphics
   'ORTEPIII (Burnett & Johnson, 1996) and ORTEP-3 for Windows (Farrugia, 2012)'
_computing_publication_material     'SHELXL97 (Sheldrick, 2008)'
loop_
    _atom_site_type_symbol
    _atom_site_label
    _atom_site_fract_x
    _atom_site_fract_y
    _atom_site_fract_z
    _atom_site_U_iso_or_equiv
    _atom_site_adp_type
    _atom_site_calc_flag
    _atom_site_refinement_flags
    _atom_site_occupancy
    _atom_site_symmetry_multiplicity
    _atom_site_disorder_assembly
    _atom_site_disorder_group
    Cd Cd 0.955191(10) 0.298901(6) 0.222285(5) 0.01846(4) Uani d . 1 1 . .
    C C11 0.79257(14) 0.16615(8) 0.18211(7) 0.0200(3) Uani d . 1 1 . .
    C C12 0.75768(15) 0.12022(8) 0.13139(7) 0.0228(3) Uani d . 1 1 . .
    H H12 0.6898 0.0908 0.1236 0.027 Uiso calc R 1 1 . .
    C C13 0.84030(15) 0.12703(9) 0.09686(8) 0.0250(4) Uani d . 1 1 . .
    H H13 0.8409 0.1034 0.0602 0.030 Uiso calc R 1 1 . .
    C C14 0.92715(14) 0.17697(8) 0.12627(7) 0.0210(3) Uani d . 1 1 . .
    C C15 0.73057(14) 0.17493(8) 0.22913(7) 0.0196(3) Uani d . 1 1 . .
    C C21 0.76402(14) 0.21780(8) 0.27977(7) 0.0198(3) Uani d . 1 1 . .
    C C22 0.70306(15) 0.22250(9) 0.32908(7) 0.0235(3) Uani d . 1 1 . .
    H H22 0.6331 0.1981 0.3327 0.028 Uiso calc R 1 1 . .
    C C23 0.76396(14) 0.26804(9) 0.36900(7) 0.0233(3) Uani d . 1 1 . .
    H H23 0.7448 0.2816 0.4061 0.028 Uiso calc R 1 1 . .
    C C24 0.86392(14) 0.29252(8) 0.34505(7) 0.0192(3) Uani d . 1 1 . .
    C C25 0.95047(14) 0.33965(8) 0.37323(7) 0.0193(3) Uani d . 1 1 . .
    C C31 1.05490(14) 0.36012(8) 0.35404(7) 0.0187(3) Uani d . 1 1 . .
    C C32 1.15390(14) 0.39757(8) 0.39028(7) 0.0221(3) Uani d . 1 1 . .
    H H32 1.1575 0.4163 0.4294 0.026 Uiso calc R 1 1 . .
    C C33 1.24091(14) 0.40109(8) 0.35806(7) 0.0213(3) Uani d . 1 1 . .
    H H33 1.3172 0.4223 0.3706 0.026 Uiso calc R 1 1 . .
    C C34 1.19591(13) 0.36672(8) 0.30123(7) 0.0185(3) Uani d . 1 1 . .
    C C35 1.25978(14) 0.35663(8) 0.25478(7) 0.0191(3) Uani d . 1 1 . .
    C C41 1.22266(14) 0.31638(8) 0.20222(7) 0.0199(3) Uani d . 1 1 . .
    C C42 1.28971(14) 0.30580(8) 0.15556(7) 0.0221(3) Uani d . 1 1 . .
    H H42 1.3652 0.3255 0.1543 0.027 Uiso calc R 1 1 . .
    C C43 1.22553(15) 0.26289(9) 0.11422(7) 0.0239(3) Uani d . 1 1 . .
    H H43 1.2472 0.2469 0.0784 0.029 Uiso calc R 1 1 . .
    C C44 1.11770(14) 0.24567(8) 0.13440(7) 0.0210(3) Uani d . 1 1 . .
    C C45 1.02922(14) 0.19925(8) 0.10574(7) 0.0220(3) Uani d . 1 1 . .
    C C61 0.57959(19) 0.32908(10) 0.09250(9) 0.0379(5) Uani d . 1 1 . .
    H H61A 0.4970 0.3132 0.0748 0.046 Uiso calc R 1 1 . .
    H H61B 0.5976 0.3189 0.1365 0.046 Uiso calc R 1 1 . .
    C C62 0.6662(2) 0.29300(10) 0.06335(10) 0.0400(5) Uani d . 1 1 . .
    H H62A 0.7492 0.3068 0.0826 0.048 Uiso calc R 1 1 . .
    H H62B 0.6591 0.2429 0.0681 0.048 Uiso calc R 1 1 . .
    C C63 0.51419(17) 0.43920(10) 0.11408(8) 0.0329(4) Uani d . 1 1 . .
    H H63A 0.5162 0.4191 0.1545 0.039 Uiso calc R 1 1 . .
    H H63B 0.4301 0.4388 0.0906 0.039 Uiso calc R 1 1 . .
    C C64 0.56024(19) 0.51090(10) 0.12088(8) 0.0372(5) Uani d . 1 1 . .
    H H64A 0.5172 0.5373 0.1469 0.045 Uiso calc R 1 1 . .
    H H64B 0.6468 0.5109 0.1403 0.045 Uiso calc R 1 1 . .
    C C65 0.60174(17) 0.60662(10) 0.06432(10) 0.0363(4) Uani d . 1 1 . .
    H H65A 0.5969 0.6306 0.1023 0.044 Uiso calc R 1 1 . .
    H H65B 0.5594 0.6350 0.0299 0.044 Uiso calc R 1 1 . .
    C C66 0.73074(18) 0.60012(11) 0.06112(9) 0.0392(5) Uani d . 1 1 . .
    H H66A 0.7690 0.6459 0.0649 0.047 Uiso calc R 1 1 . .
    H H66B 0.7738 0.5712 0.0949 0.047 Uiso calc R 1 1 . .
    C C67 0.85595(17) 0.57584(10) -0.00566(11) 0.0420(5) Uani d . 1 1 . .
    H H67A 0.9129 0.5490 0.0250 0.050 Uiso calc R 1 1 . .
    H H67B 0.8820 0.6243 -0.0025 0.050 Uiso calc R 1 1 . .
    C C68 0.85524(19) 0.54956(10) -0.06700(11) 0.0439(5) Uani d . 1 1 . .
    H H68A 0.7950 0.5746 -0.0975 0.053 Uiso calc R 1 1 . .
    H H68B 0.9351 0.5562 -0.0765 0.053 Uiso calc R 1 1 . .
    C C69 0.8252(2) 0.44956(13) -0.12541(11) 0.0554(6) Uani d . 1 1 . .
    H H69A 0.9025 0.4584 -0.1370 0.066 Uiso calc R 1 1 . .
    H H69B 0.7600 0.4700 -0.1566 0.066 Uiso calc R 1 1 . .
    C C70 0.8059(3) 0.37510(13) -0.12149(12) 0.0630(7) Uani d . 1 1 . .
    H H70A 0.8078 0.3530 -0.1607 0.076 Uiso calc R 1 1 . .
    H H70B 0.8702 0.3548 -0.0898 0.076 Uiso calc R 1 1 . .
    C C71 0.6697(2) 0.29346(12) -0.09761(12) 0.0543(7) Uani d . 1 1 . .
    H H71A 0.7117 0.2649 -0.1226 0.065 Uiso calc R 1 1 . .
    H H71B 0.5825 0.2846 -0.1110 0.065 Uiso calc R 1 1 . .
    C C72 0.7101(2) 0.27356(12) -0.03293(11) 0.0491(6) Uani d . 1 1 . .
    H H72A 0.6993 0.2237 -0.0282 0.059 Uiso calc R 1 1 . .
    H H72B 0.7962 0.2846 -0.0182 0.059 Uiso calc R 1 1 . .
    C C151 0.61833(14) 0.13391(8) 0.22497(7) 0.0205(3) Uani d . 1 1 . .
    C C152 0.50758(15) 0.16382(9) 0.20413(8) 0.0283(4) Uani d . 1 1 . .
    H H152 0.5028 0.2107 0.1928 0.034 Uiso calc R 1 1 . .
    C C153 0.40297(18) 0.12598(12) 0.19951(10) 0.0415(5) Uani d . 1 1 . .
    H H153 0.3270 0.1472 0.1858 0.050 Uiso calc R 1 1 . .
    C C154 0.4095(2) 0.05846(12) 0.21466(10) 0.0476(6) Uani d . 1 1 . .
    H H154 0.3379 0.0323 0.2101 0.057 Uiso calc R 1 1 . .
    C C156 0.62280(18) 0.06554(9) 0.24185(9) 0.0346(4) Uani d . 1 1 . .
    H H156 0.6982 0.0444 0.2573 0.042 Uiso calc R 1 1 . .
    C C155 0.5182(2) 0.02790(10) 0.23634(11) 0.0475(6) Uani d . 1 1 . .
    H H155 0.5219 -0.0190 0.2476 0.057 Uiso calc R 1 1 . .
    C C251 0.93115(14) 0.37047(9) 0.43087(7) 0.0217(3) Uani d . 1 1 . .
    C C252 0.89204(19) 0.43716(10) 0.43156(9) 0.0361(4) Uani d . 1 1 . .
    H H252 0.8792 0.4637 0.3955 0.043 Uiso calc R 1 1 . .
    C C253 0.8714(2) 0.46554(12) 0.48412(10) 0.0491(6) Uani d . 1 1 . .
    H H253 0.8448 0.5116 0.4840 0.059 Uiso calc R 1 1 . .
    C C254 0.8890(2) 0.42795(11) 0.53662(9) 0.0426(5) Uani d . 1 1 . .
    H H254 0.8740 0.4477 0.5726 0.051 Uiso calc R 1 1 . .
    C C255 0.92830(18) 0.36194(11) 0.53656(8) 0.0357(4) Uani d . 1 1 . .
    H H255 0.9417 0.3358 0.5729 0.043 Uiso calc R 1 1 . .
    C C256 0.94880(17) 0.33272(10) 0.48362(8) 0.0315(4) Uani d . 1 1 . .
    H H256 0.9751 0.2866 0.4838 0.038 Uiso calc R 1 1 . .
    C C351 1.37943(14) 0.39124(9) 0.26353(7) 0.0213(3) Uani d . 1 1 . .
    C C352 1.48392(15) 0.35385(10) 0.26812(8) 0.0266(4) Uani d . 1 1 . .
    H H352 1.4800 0.3053 0.2655 0.032 Uiso calc R 1 1 . .
    C C353 1.59456(16) 0.38634(11) 0.27650(8) 0.0368(5) Uani d . 1 1 . .
    H H353 1.6654 0.3601 0.2785 0.044 Uiso calc R 1 1 . .
    C C354 1.60158(18) 0.45626(12) 0.28195(9) 0.0429(5) Uani d . 1 1 . .
    H H354 1.6776 0.4783 0.2887 0.051 Uiso calc R 1 1 . .
    C C355 1.4996(2) 0.49444(11) 0.27768(9) 0.0397(5) Uani d . 1 1 . .
    H H355 1.5045 0.5428 0.2814 0.048 Uiso calc R 1 1 . .
    C C356 1.38891(16) 0.46187(9) 0.26790(8) 0.0302(4) Uani d . 1 1 . .
    H H356 1.3181 0.4886 0.2641 0.036 Uiso calc R 1 1 . .
    C C451 1.04429(15) 0.16895(10) 0.04724(8) 0.0280(4) Uani d . 1 1 . .
    C C452 1.0733(2) 0.10085(11) 0.04350(10) 0.0447(5) Uani d . 1 1 . .
    H H452 1.0872 0.0728 0.0787 0.054 Uiso calc R 1 1 . .
    C C453 1.0821(2) 0.07327(14) -0.01290(14) 0.0646(8) Uani d . 1 1 . .
    H H453 1.1020 0.0264 -0.0158 0.078 Uiso calc R 1 1 . .
    C C454 1.0622(2) 0.11344(18) -0.06310(12) 0.0666(9) Uani d . 1 1 . .
    H H454 1.0686 0.0945 -0.1010 0.080 Uiso calc R 1 1 . .
    C C455 1.0333(2) 0.18053(17) -0.05956(10) 0.0575(7) Uani d . 1 1 . .
    H H455 1.0188 0.2081 -0.0950 0.069 Uiso calc R 1 1 . .
    C C456 1.02489(17) 0.20883(12) -0.00495(9) 0.0390(5) Uani d . 1 1 . .
    H H456 1.0057 0.2560 -0.0029 0.047 Uiso calc R 1 1 . .
    N N1 0.89440(12) 0.19971(7) 0.17725(6) 0.0217(3) Uani d . 1 1 . .
    N N2 0.86096(12) 0.26054(7) 0.29118(6) 0.0203(3) Uani d . 1 1 . .
    N N3 1.08356(11) 0.34256(7) 0.30064(6) 0.0187(3) Uani d . 1 1 . .
    N N4 1.11881(12) 0.27945(7) 0.18739(6) 0.0217(3) Uani d . 1 1 . .
    N N5 0.85120(16) 0.38938(9) 0.17817(8) 0.0395(4) Uani d . 1 1 . .
    N N6 0.85280(14) 0.41290(8) 0.13048(8) 0.0376(4) Uani d . 1 1 . .
    N N7 0.85002(16) 0.43766(11) 0.08343(10) 0.0583(6) Uani d . 1 1 . .
    Na Na 0.67309(6) 0.44498(4) -0.00329(3) 0.03434(17) Uani d . 1 1 . .
    O O1 0.58802(11) 0.40026(6) 0.08330(6) 0.0298(3) Uani d . 1 1 . .
    O O2 0.54207(11) 0.54180(6) 0.06255(6) 0.0310(3) Uani d . 1 1 . .
    O O6 0.63991(12) 0.31060(6) 0.00076(6) 0.0360(3) Uani d . 1 1 . .
    O O3 0.73794(11) 0.57028(6) 0.00506(6) 0.0334(3) Uani d . 1 1 . .
    O O4 0.82635(13) 0.47896(7) -0.06839(6) 0.0410(3) Uani d . 1 1 . .
    O O5 0.69298(14) 0.36427(8) -0.10704(7) 0.0518(4) Uani d . 1 1 . .
loop_
    _atom_site_aniso_label
    _atom_site_aniso_U_11
    _atom_site_aniso_U_22
    _atom_site_aniso_U_33
    _atom_site_aniso_U_12
    _atom_site_aniso_U_13
    _atom_site_aniso_U_23
    Cd 0.01716(6) 0.02225(6) 0.01685(6) -0.00263(5) 0.00563(4) -0.00278(5)
    C11 0.0196(8) 0.0186(8) 0.0216(8) -0.0015(6) 0.0044(6) -0.0016(6)
    C12 0.0237(8) 0.0204(8) 0.0245(8) -0.0039(6) 0.0053(7) -0.0040(7)
    C13 0.0267(9) 0.0252(9) 0.0235(9) -0.0032(7) 0.0068(7) -0.0083(7)
    C14 0.0210(8) 0.0226(8) 0.0205(8) -0.0024(6) 0.0068(7) -0.0049(6)
    C15 0.0188(8) 0.0193(7) 0.0214(8) -0.0026(6) 0.0061(6) 0.0000(6)
    C21 0.0182(8) 0.0215(8) 0.0208(8) -0.0029(6) 0.0065(6) 0.0004(6)
    C22 0.0207(8) 0.0281(9) 0.0236(8) -0.0038(6) 0.0093(7) -0.0003(7)
    C23 0.0206(8) 0.0309(9) 0.0202(8) -0.0019(7) 0.0086(7) -0.0013(7)
    C24 0.0175(7) 0.0240(8) 0.0171(7) 0.0012(6) 0.0063(6) -0.0020(6)
    C25 0.0199(8) 0.0209(8) 0.0181(8) 0.0018(6) 0.0060(6) -0.0022(6)
    C31 0.0189(8) 0.0199(8) 0.0177(7) 0.0008(6) 0.0049(6) -0.0025(6)
    C32 0.0245(8) 0.0230(8) 0.0190(8) -0.0022(7) 0.0056(6) -0.0051(7)
    C33 0.0186(8) 0.0235(8) 0.0216(8) -0.0040(6) 0.0036(6) -0.0040(7)
    C34 0.0169(7) 0.0192(8) 0.0196(8) -0.0004(6) 0.0043(6) 0.0009(6)
    C35 0.0162(7) 0.0208(8) 0.0210(8) -0.0006(6) 0.0057(6) 0.0013(6)
    C41 0.0165(8) 0.0235(8) 0.0207(8) -0.0013(6) 0.0065(6) 0.0002(6)
    C42 0.0202(8) 0.0261(9) 0.0222(8) -0.0016(6) 0.0093(6) 0.0005(7)
    C43 0.0230(8) 0.0303(9) 0.0209(8) 0.0003(7) 0.0103(7) -0.0016(7)
    C44 0.0208(8) 0.0244(8) 0.0197(8) 0.0007(6) 0.0085(6) -0.0034(6)
    C45 0.0216(8) 0.0264(8) 0.0196(8) -0.0008(7) 0.0081(6) -0.0046(7)
    C61 0.0470(12) 0.0309(10) 0.0344(11) -0.0095(9) 0.0059(9) 0.0088(9)
    C62 0.0441(12) 0.0273(10) 0.0433(12) 0.0012(8) -0.0017(9) 0.0067(9)
    C63 0.0348(10) 0.0419(11) 0.0237(9) -0.0026(8) 0.0100(8) 0.0030(8)
    C64 0.0427(12) 0.0448(12) 0.0235(9) 0.0007(9) 0.0055(8) -0.0022(8)
    C65 0.0359(11) 0.0258(10) 0.0456(12) -0.0008(8) 0.0058(9) -0.0055(9)
    C66 0.0362(11) 0.0347(11) 0.0441(12) -0.0065(8) 0.0030(9) -0.0082(9)
    C67 0.0265(10) 0.0329(11) 0.0671(15) -0.0077(8) 0.0113(10) 0.0014(10)
    C68 0.0361(11) 0.0372(11) 0.0645(15) -0.0014(9) 0.0241(11) 0.0149(11)
    C69 0.0664(17) 0.0668(17) 0.0399(13) -0.0115(13) 0.0267(12) 0.0002(12)
    C70 0.0738(18) 0.0661(17) 0.0622(17) -0.0110(14) 0.0436(15) -0.0202(13)
    C71 0.0617(16) 0.0451(14) 0.0637(16) -0.0151(11) 0.0307(13) -0.0267(12)
    C72 0.0434(13) 0.0357(11) 0.0723(17) 0.0059(9) 0.0213(12) -0.0117(11)
    C151 0.0223(8) 0.0207(8) 0.0202(8) -0.0047(6) 0.0081(6) -0.0027(6)
    C152 0.0246(9) 0.0295(10) 0.0299(9) -0.0050(7) 0.0043(7) 0.0027(7)
    C153 0.0232(10) 0.0557(14) 0.0441(12) -0.0090(9) 0.0042(9) 0.0019(10)
    C154 0.0401(12) 0.0531(14) 0.0526(14) -0.0289(11) 0.0170(10) -0.0047(11)
    C156 0.0374(11) 0.0237(9) 0.0446(12) 0.0001(8) 0.0131(9) 0.0022(8)
    C155 0.0630(16) 0.0250(10) 0.0608(15) -0.0171(10) 0.0273(12) -0.0012(10)
    C251 0.0180(8) 0.0285(9) 0.0198(8) -0.0035(6) 0.0068(6) -0.0064(7)
    C252 0.0494(12) 0.0324(10) 0.0289(10) 0.0084(9) 0.0140(9) -0.0026(8)
    C253 0.0714(16) 0.0392(12) 0.0405(12) 0.0149(11) 0.0205(11) -0.0108(10)
    C254 0.0523(13) 0.0511(13) 0.0305(11) -0.0047(10) 0.0220(10) -0.0164(10)
    C255 0.0409(11) 0.0474(12) 0.0213(9) -0.0065(9) 0.0120(8) -0.0019(8)
    C256 0.0366(10) 0.0334(10) 0.0259(9) -0.0001(8) 0.0101(8) -0.0015(8)
    C351 0.0186(8) 0.0284(9) 0.0176(8) -0.0038(6) 0.0055(6) -0.0003(7)
    C352 0.0209(9) 0.0368(10) 0.0220(8) -0.0010(7) 0.0042(7) 0.0051(7)
    C353 0.0185(9) 0.0617(14) 0.0291(10) -0.0010(9) 0.0030(7) 0.0131(9)
    C354 0.0273(11) 0.0715(16) 0.0281(10) -0.0240(10) 0.0023(8) 0.0087(10)
    C355 0.0465(12) 0.0388(11) 0.0359(11) -0.0222(10) 0.0132(9) -0.0037(9)
    C356 0.0300(10) 0.0295(10) 0.0332(10) -0.0056(7) 0.0115(8) -0.0027(8)
    C451 0.0220(9) 0.0395(10) 0.0254(9) -0.0098(7) 0.0115(7) -0.0130(8)
    C452 0.0498(13) 0.0425(12) 0.0495(13) -0.0070(10) 0.0272(11) -0.0187(10)
    C453 0.0583(16) 0.0649(17) 0.082(2) -0.0199(13) 0.0394(15) -0.0508(16)
    C454 0.0459(14) 0.121(3) 0.0415(14) -0.0345(15) 0.0288(11) -0.0446(16)
    C455 0.0363(13) 0.113(2) 0.0262(11) -0.0203(13) 0.0136(9) -0.0123(13)
    C456 0.0271(10) 0.0663(15) 0.0259(10) -0.0075(9) 0.0105(8) -0.0044(9)
    N1 0.0209(7) 0.0252(7) 0.0210(7) -0.0036(6) 0.0088(5) -0.0059(6)
    N2 0.0191(7) 0.0246(7) 0.0188(7) -0.0038(5) 0.0074(5) -0.0039(6)
    N3 0.0168(6) 0.0221(7) 0.0179(7) -0.0004(5) 0.0057(5) -0.0008(5)
    N4 0.0203(7) 0.0258(7) 0.0207(7) -0.0036(5) 0.0080(6) -0.0055(6)
    N5 0.0441(10) 0.0371(10) 0.0324(9) 0.0111(8) -0.0021(7) 0.0051(8)
    N6 0.0250(8) 0.0361(9) 0.0477(11) -0.0010(7) -0.0008(7) 0.0112(8)
    N7 0.0320(10) 0.0777(15) 0.0622(13) -0.0044(9) 0.0041(9) 0.0414(12)
    Na 0.0301(4) 0.0364(4) 0.0349(4) -0.0041(3) 0.0035(3) 0.0096(3)
    O1 0.0304(7) 0.0290(7) 0.0316(7) -0.0025(5) 0.0100(5) 0.0066(5)
    O2 0.0317(7) 0.0307(7) 0.0285(7) -0.0027(5) 0.0018(5) -0.0008(5)
    O6 0.0353(8) 0.0314(7) 0.0405(8) 0.0058(5) 0.0068(6) -0.0025(6)
    O3 0.0248(7) 0.0324(7) 0.0421(8) -0.0053(5) 0.0057(6) -0.0019(6)
    O4 0.0522(9) 0.0348(8) 0.0409(8) -0.0053(6) 0.0209(7) 0.0043(6)
    O5 0.0538(10) 0.0521(10) 0.0553(10) -0.0120(8) 0.0244(8) -0.0128(8)
_geom_special_details
;
All s.u.'s (except the s.u. in the dihedral angle between two l.s. planes) are
estimated using the full covariance matrix. The cell s.u.'s are taken into
account individually in the estimation of s.u.'s in distances, angles and
torsion angles; correlations between s.u.'s in cell parameters are only used
when they are defined by crystal symmetry. An approximate (isotropic)
treatment of cell s.u.'s is used for estimating s.u.'s involving l.s. planes.
;
loop_
    _geom_bond_atom_site_label_1
    _geom_bond_atom_site_label_2
    _geom_bond_site_symmetry_2
    _geom_bond_distance
    _geom_bond_publ_flag
    Cd N3 . 2.2076(13) ?
    Cd N2 . 2.2093(13) ?
    Cd N4 . 2.2145(13) ?
    Cd N1 . 2.2278(13) ?
    Cd N5 . 2.2380(16) ?
    C11 N1 . 1.360(2) ?
    C11 C15 . 1.411(2) ?
    C11 C12 . 1.442(2) ?
    C12 C13 . 1.356(2) ?
    C12 H12 . 0.9500 ?
    C13 C14 . 1.445(2) ?
    C13 H13 . 0.9500 ?
    C14 N1 . 1.362(2) ?
    C14 C45 . 1.414(2) ?
    C15 C21 . 1.402(2) ?
    C15 C151 . 1.497(2) ?
    C21 N2 . 1.365(2) ?
    C21 C22 . 1.441(2) ?
    C22 C23 . 1.347(2) ?
    C22 H22 . 0.9500 ?
    C23 C24 . 1.448(2) ?
    C23 H23 . 0.9500 ?
    C24 N2 . 1.3626(19) ?
    C24 C25 . 1.398(2) ?
    C25 C31 . 1.413(2) ?
    C25 C251 . 1.495(2) ?
    C31 N3 . 1.3623(19) ?
    C31 C32 . 1.441(2) ?
    C32 C33 . 1.356(2) ?
    C32 H32 . 0.9500 ?
    C33 C34 . 1.441(2) ?
    C33 H33 . 0.9500 ?
    C34 N3 . 1.3641(19) ?
    C34 C35 . 1.418(2) ?
    C35 C41 . 1.410(2) ?
    C35 C351 . 1.498(2) ?
    C41 N4 . 1.365(2) ?
    C41 C42 . 1.448(2) ?
    C42 C43 . 1.346(2) ?
    C42 H42 . 0.9500 ?
    C43 C44 . 1.444(2) ?
    C43 H43 . 0.9500 ?
    C44 N4 . 1.365(2) ?
    C44 C45 . 1.405(2) ?
    C45 C451 . 1.493(2) ?
    C61 O1 . 1.412(2) ?
    C61 C62 . 1.482(3) ?
    C61 H61A . 0.9900 ?
    C61 H61B . 0.9900 ?
    C62 O6 . 1.423(2) ?
    C62 H62A . 0.9900 ?
    C62 H62B . 0.9900 ?
    C63 O1 . 1.425(2) ?
    C63 C64 . 1.492(3) ?
    C63 H63A . 0.9900 ?
    C63 H63B . 0.9900 ?
    C64 O2 . 1.424(2) ?
    C64 H64A . 0.9900 ?
    C64 H64B . 0.9900 ?
    C65 O2 . 1.434(2) ?
    C65 C66 . 1.496(3) ?
    C65 H65A . 0.9900 ?
    C65 H65B . 0.9900 ?
    C66 O3 . 1.414(2) ?
    C66 H66A . 0.9900 ?
    C66 H66B . 0.9900 ?
    C67 O3 . 1.425(2) ?
    C67 C68 . 1.477(3) ?
    C67 H67A . 0.9900 ?
    C67 H67B . 0.9900 ?
    C68 O4 . 1.417(2) ?
    C68 H68A . 0.9900 ?
    C68 H68B . 0.9900 ?
    C69 O4 . 1.409(3) ?
    C69 C70 . 1.477(3) ?
    C69 H69A . 0.9900 ?
    C69 H69B . 0.9900 ?
    C70 O5 . 1.413(3) ?
    C70 H70A . 0.9900 ?
    C70 H70B . 0.9900 ?
    C71 O5 . 1.433(3) ?
    C71 C72 . 1.485(3) ?
    C71 H71A . 0.9900 ?
    C71 H71B . 0.9900 ?
    C72 O6 . 1.419(2) ?
    C72 H72A . 0.9900 ?
    C72 H72B . 0.9900 ?
    C151 C152 . 1.379(2) ?
    C151 C156 . 1.387(2) ?
    C152 C153 . 1.389(2) ?
    C152 H152 . 0.9500 ?
    C153 C154 . 1.361(3) ?
    C153 H153 . 0.9500 ?
    C154 C155 . 1.367(3) ?
    C154 H154 . 0.9500 ?
    C156 C155 . 1.385(3) ?
    C156 H156 . 0.9500 ?
    C155 H155 . 0.9500 ?
    C251 C252 . 1.379(2) ?
    C251 C256 . 1.379(2) ?
    C252 C253 . 1.378(3) ?
    C252 H252 . 0.9500 ?
    C253 C254 . 1.372(3) ?
    C253 H253 . 0.9500 ?
    C254 C255 . 1.365(3) ?
    C254 H254 . 0.9500 ?
    C255 C256 . 1.392(2) ?
    C255 H255 . 0.9500 ?
    C256 H256 . 0.9500 ?
    C351 C352 . 1.383(2) ?
    C351 C356 . 1.386(2) ?
    C352 C353 . 1.389(2) ?
    C352 H352 . 0.9500 ?
    C353 C354 . 1.372(3) ?
    C353 H353 . 0.9500 ?
    C354 C355 . 1.368(3) ?
    C354 H354 . 0.9500 ?
    C355 C356 . 1.389(3) ?
    C355 H355 . 0.9500 ?
    C356 H356 . 0.9500 ?
    C451 C452 . 1.378(3) ?
    C451 C456 . 1.390(3) ?
    C452 C453 . 1.408(3) ?
    C452 H452 . 0.9500 ?
    C453 C454 . 1.357(4) ?
    C453 H453 . 0.9500 ?
    C454 C455 . 1.358(4) ?
    C454 H454 . 0.9500 ?
    C455 C456 . 1.375(3) ?
    C455 H455 . 0.9500 ?
    C456 H456 . 0.9500 ?
    N5 N6 . 1.176(2) ?
    N6 N7 . 1.163(2) ?
    N7 Na . 2.491(2) ?
    Na O1 . 2.5248(14) ?
    Na O2 3_665 2.5400(14) ?
    Na O3 . 2.5523(14) ?
    Na O4 . 2.6076(15) ?
    Na O6 . 2.6570(15) ?
    Na O5 . 2.8765(17) ?
    Na O2 . 3.0015(15) ?
    O2 Na 3_665 2.5400(14) ?
loop_
    _geom_angle_atom_site_label_1
    _geom_angle_atom_site_label_2
    _geom_angle_atom_site_label_3
    _geom_angle_site_symmetry_1
    _geom_angle_site_symmetry_3
    _geom_angle
    _geom_angle_publ_flag
    N3 Cd N2 . . 84.58(5) ?
    N3 Cd N4 . . 83.62(5) ?
    N2 Cd N4 . . 140.58(5) ?
    N3 Cd N1 . . 142.01(5) ?
    N2 Cd N1 . . 82.88(5) ?
    N4 Cd N1 . . 83.71(5) ?
    N3 Cd N5 . . 104.25(6) ?
    N2 Cd N5 . . 106.81(6) ?
    N4 Cd N5 . . 112.54(6) ?
    N1 Cd N5 . . 113.69(6) ?
    N1 C11 C15 . . 125.56(14) ?
    N1 C11 C12 . . 109.12(14) ?
    C15 C11 C12 . . 125.33(14) ?
    C13 C12 C11 . . 106.93(14) ?
    C13 C12 H12 . . 126.5 ?
    C11 C12 H12 . . 126.5 ?
    C12 C13 C14 . . 107.16(14) ?
    C12 C13 H13 . . 126.4 ?
    C14 C13 H13 . . 126.4 ?
    N1 C14 C45 . . 125.20(15) ?
    N1 C14 C13 . . 108.75(14) ?
    C45 C14 C13 . . 126.05(15) ?
    C21 C15 C11 . . 126.58(14) ?
    C21 C15 C151 . . 116.55(13) ?
    C11 C15 C151 . . 116.86(14) ?
    N2 C21 C15 . . 125.71(14) ?
    N2 C21 C22 . . 108.92(14) ?
    C15 C21 C22 . . 125.35(14) ?
    C23 C22 C21 . . 107.13(14) ?
    C23 C22 H22 . . 126.4 ?
    C21 C22 H22 . . 126.4 ?
    C22 C23 C24 . . 107.51(14) ?
    C22 C23 H23 . . 126.2 ?
    C24 C23 H23 . . 126.2 ?
    N2 C24 C25 . . 125.85(14) ?
    N2 C24 C23 . . 108.43(14) ?
    C25 C24 C23 . . 125.70(14) ?
    C24 C25 C31 . . 127.32(14) ?
    C24 C25 C251 . . 115.96(13) ?
    C31 C25 C251 . . 116.71(14) ?
    N3 C31 C25 . . 125.72(14) ?
    N3 C31 C32 . . 108.70(13) ?
    C25 C31 C32 . . 125.33(14) ?
    C33 C32 C31 . . 107.21(14) ?
    C33 C32 H32 . . 126.4 ?
    C31 C32 H32 . . 126.4 ?
    C32 C33 C34 . . 107.18(14) ?
    C32 C33 H33 . . 126.4 ?
    C34 C33 H33 . . 126.4 ?
    N3 C34 C35 . . 125.46(14) ?
    N3 C34 C33 . . 108.69(13) ?
    C35 C34 C33 . . 125.78(14) ?
    C41 C35 C34 . . 126.39(14) ?
    C41 C35 C351 . . 117.37(13) ?
    C34 C35 C351 . . 116.22(14) ?
    N4 C41 C35 . . 125.85(14) ?
    N4 C41 C42 . . 108.38(14) ?
    C35 C41 C42 . . 125.75(14) ?
    C43 C42 C41 . . 107.49(14) ?
    C43 C42 H42 . . 126.3 ?
    C41 C42 H42 . . 126.3 ?
    C42 C43 C44 . . 107.31(14) ?
    C42 C43 H43 . . 126.3 ?
    C44 C43 H43 . . 126.3 ?
    N4 C44 C45 . . 125.71(14) ?
    N4 C44 C43 . . 108.69(14) ?
    C45 C44 C43 . . 125.54(14) ?
    C44 C45 C14 . . 127.44(15) ?
    C44 C45 C451 . . 116.95(14) ?
    C14 C45 C451 . . 115.61(14) ?
    O1 C61 C62 . . 109.22(16) ?
    O1 C61 H61A . . 109.8 ?
    C62 C61 H61A . . 109.8 ?
    O1 C61 H61B . . 109.8 ?
    C62 C61 H61B . . 109.8 ?
    H61A C61 H61B . . 108.3 ?
    O6 C62 C61 . . 108.16(16) ?
    O6 C62 H62A . . 110.1 ?
    C61 C62 H62A . . 110.1 ?
    O6 C62 H62B . . 110.1 ?
    C61 C62 H62B . . 110.1 ?
    H62A C62 H62B . . 108.4 ?
    O1 C63 C64 . . 108.58(15) ?
    O1 C63 H63A . . 110.0 ?
    C64 C63 H63A . . 110.0 ?
    O1 C63 H63B . . 110.0 ?
    C64 C63 H63B . . 110.0 ?
    H63A C63 H63B . . 108.4 ?
    O2 C64 C63 . . 109.03(15) ?
    O2 C64 H64A . . 109.9 ?
    C63 C64 H64A . . 109.9 ?
    O2 C64 H64B . . 109.9 ?
    C63 C64 H64B . . 109.9 ?
    H64A C64 H64B . . 108.3 ?
    O2 C65 C66 . . 112.97(16) ?
    O2 C65 H65A . . 109.0 ?
    C66 C65 H65A . . 109.0 ?
    O2 C65 H65B . . 109.0 ?
    C66 C65 H65B . . 109.0 ?
    H65A C65 H65B . . 107.8 ?
    O3 C66 C65 . . 109.27(16) ?
    O3 C66 H66A . . 109.8 ?
    C65 C66 H66A . . 109.8 ?
    O3 C66 H66B . . 109.8 ?
    C65 C66 H66B . . 109.8 ?
    H66A C66 H66B . . 108.3 ?
    O3 C67 C68 . . 108.84(17) ?
    O3 C67 H67A . . 109.9 ?
    C68 C67 H67A . . 109.9 ?
    O3 C67 H67B . . 109.9 ?
    C68 C67 H67B . . 109.9 ?
    H67A C67 H67B . . 108.3 ?
    O4 C68 C67 . . 108.21(16) ?
    O4 C68 H68A . . 110.1 ?
    C67 C68 H68A . . 110.1 ?
    O4 C68 H68B . . 110.1 ?
    C67 C68 H68B . . 110.1 ?
    H68A C68 H68B . . 108.4 ?
    O4 C69 C70 . . 108.55(18) ?
    O4 C69 H69A . . 110.0 ?
    C70 C69 H69A . . 110.0 ?
    O4 C69 H69B . . 110.0 ?
    C70 C69 H69B . . 110.0 ?
    H69A C69 H69B . . 108.4 ?
    O5 C70 C69 . . 108.5(2) ?
    O5 C70 H70A . . 110.0 ?
    C69 C70 H70A . . 110.0 ?
    O5 C70 H70B . . 110.0 ?
    C69 C70 H70B . . 110.0 ?
    H70A C70 H70B . . 108.4 ?
    O5 C71 C72 . . 111.80(19) ?
    O5 C71 H71A . . 109.3 ?
    C72 C71 H71A . . 109.3 ?
    O5 C71 H71B . . 109.3 ?
    C72 C71 H71B . . 109.3 ?
    H71A C71 H71B . . 107.9 ?
    O6 C72 C71 . . 107.75(18) ?
    O6 C72 H72A . . 110.2 ?
    C71 C72 H72A . . 110.2 ?
    O6 C72 H72B . . 110.2 ?
    C71 C72 H72B . . 110.2 ?
    H72A C72 H72B . . 108.5 ?
    C152 C151 C156 . . 118.53(16) ?
    C152 C151 C15 . . 120.20(15) ?
    C156 C151 C15 . . 121.27(15) ?
    C151 C152 C153 . . 120.61(18) ?
    C151 C152 H152 . . 119.7 ?
    C153 C152 H152 . . 119.7 ?
    C154 C153 C152 . . 119.9(2) ?
    C154 C153 H153 . . 120.0 ?
    C152 C153 H153 . . 120.0 ?
    C153 C154 C155 . . 120.55(19) ?
    C153 C154 H154 . . 119.7 ?
    C155 C154 H154 . . 119.7 ?
    C155 C156 C151 . . 120.50(19) ?
    C155 C156 H156 . . 119.7 ?
    C151 C156 H156 . . 119.7 ?
    C154 C155 C156 . . 119.85(19) ?
    C154 C155 H155 . . 120.1 ?
    C156 C155 H155 . . 120.1 ?
    C252 C251 C256 . . 118.81(16) ?
    C252 C251 C25 . . 120.04(15) ?
    C256 C251 C25 . . 121.13(15) ?
    C253 C252 C251 . . 120.48(19) ?
    C253 C252 H252 . . 119.8 ?
    C251 C252 H252 . . 119.8 ?
    C254 C253 C252 . . 120.7(2) ?
    C254 C253 H253 . . 119.7 ?
    C252 C253 H253 . . 119.7 ?
    C255 C254 C253 . . 119.36(18) ?
    C255 C254 H254 . . 120.3 ?
    C253 C254 H254 . . 120.3 ?
    C254 C255 C256 . . 120.36(18) ?
    C254 C255 H255 . . 119.8 ?
    C256 C255 H255 . . 119.8 ?
    C251 C256 C255 . . 120.29(18) ?
    C251 C256 H256 . . 119.9 ?
    C255 C256 H256 . . 119.9 ?
    C352 C351 C356 . . 117.90(15) ?
    C352 C351 C35 . . 121.20(15) ?
    C356 C351 C35 . . 120.90(15) ?
    C351 C352 C353 . . 120.83(18) ?
    C351 C352 H352 . . 119.6 ?
    C353 C352 H352 . . 119.6 ?
    C354 C353 C352 . . 120.04(19) ?
    C354 C353 H353 . . 120.0 ?
    C352 C353 H353 . . 120.0 ?
    C355 C354 C353 . . 120.28(18) ?
    C355 C354 H354 . . 119.9 ?
    C353 C354 H354 . . 119.9 ?
    C354 C355 C356 . . 119.5(2) ?
    C354 C355 H355 . . 120.3 ?
    C356 C355 H355 . . 120.3 ?
    C351 C356 C355 . . 121.45(18) ?
    C351 C356 H356 . . 119.3 ?
    C355 C356 H356 . . 119.3 ?
    C452 C451 C456 . . 118.98(18) ?
    C452 C451 C45 . . 120.86(18) ?
    C456 C451 C45 . . 120.12(18) ?
    C451 C452 C453 . . 119.4(2) ?
    C451 C452 H452 . . 120.3 ?
    C453 C452 H452 . . 120.3 ?
    C454 C453 C452 . . 120.3(2) ?
    C454 C453 H453 . . 119.9 ?
    C452 C453 H453 . . 119.9 ?
    C453 C454 C455 . . 120.5(2) ?
    C453 C454 H454 . . 119.8 ?
    C455 C454 H454 . . 119.8 ?
    C454 C455 C456 . . 120.4(2) ?
    C454 C455 H455 . . 119.8 ?
    C456 C455 H455 . . 119.8 ?
    C455 C456 C451 . . 120.5(2) ?
    C455 C456 H456 . . 119.8 ?
    C451 C456 H456 . . 119.8 ?
    C11 N1 C14 . . 108.04(13) ?
    C11 N1 Cd . . 124.64(10) ?
    C14 N1 Cd . . 123.68(11) ?
    C24 N2 C21 . . 108.01(13) ?
    C24 N2 Cd . . 123.66(10) ?
    C21 N2 Cd . . 125.06(10) ?
    C31 N3 C34 . . 108.21(13) ?
    C31 N3 Cd . . 124.20(10) ?
    C34 N3 Cd . . 126.78(10) ?
    C41 N4 C44 . . 108.13(13) ?
    C41 N4 Cd . . 125.23(11) ?
    C44 N4 Cd . . 123.33(11) ?
    N6 N5 Cd . . 127.13(14) ?
    N7 N6 N5 . . 177.1(2) ?
    N6 N7 Na . . 126.76(14) ?
    N7 Na O1 . . 75.73(6) ?
    N7 Na O2 . 3_665 160.77(7) ?
    O1 Na O2 . 3_665 87.25(5) ?
    N7 Na O3 . . 79.92(6) ?
    O1 Na O3 . . 115.42(5) ?
    O2 Na O3 3_665 . 99.95(5) ?
    N7 Na O4 . . 85.99(6) ?
    O1 Na O4 . . 161.06(5) ?
    O2 Na O4 3_665 . 111.57(5) ?
    O3 Na O4 . . 65.03(5) ?
    N7 Na O6 . . 90.76(6) ?
    O1 Na O6 . . 63.21(4) ?
    O2 Na O6 3_665 . 89.42(5) ?
    O3 Na O6 . . 170.52(5) ?
    O4 Na O6 . . 112.92(5) ?
    N7 Na O5 . . 114.50(7) ?
    O1 Na O5 . . 123.73(5) ?
    O2 Na O5 3_665 . 82.30(5) ?
    O3 Na O5 . . 120.83(5) ?
    O4 Na O5 . . 59.76(5) ?
    O6 Na O5 . . 61.56(5) ?
    N7 Na O2 . . 92.99(6) ?
    O1 Na O2 . . 60.99(4) ?
    O2 Na O2 3_665 . 70.60(5) ?
    O3 Na O2 . . 61.77(4) ?
    O4 Na O2 . . 126.07(5) ?
    O6 Na O2 . . 121.01(4) ?
    O5 Na O2 . . 152.50(5) ?
    C61 O1 C63 . . 112.76(14) ?
    C61 O1 Na . . 120.34(11) ?
    C63 O1 Na . . 124.29(10) ?
    C64 O2 C65 . . 112.14(14) ?
    C64 O2 Na . 3_665 117.33(11) ?
    C65 O2 Na . 3_665 108.86(11) ?
    C64 O2 Na . . 101.84(10) ?
    C65 O2 Na . . 106.55(10) ?
    Na O2 Na 3_665 . 109.40(5) ?
    C72 O6 C62 . . 112.94(16) ?
    C72 O6 Na . . 112.55(13) ?
    C62 O6 Na . . 105.81(10) ?
    C66 O3 C67 . . 111.37(15) ?
    C66 O3 Na . . 112.88(11) ?
    C67 O3 Na . . 109.29(11) ?
    C69 O4 C68 . . 111.87(16) ?
    C69 O4 Na . . 122.69(13) ?
    C68 O4 Na . . 114.65(11) ?
    C70 O5 C71 . . 112.78(18) ?
    C70 O5 Na . . 110.22(13) ?
    C71 O5 Na . . 110.93(12) ?
loop_
    _geom_hbond_atom_site_label_D
    _geom_hbond_atom_site_label_H
    _geom_hbond_atom_site_label_A
    _geom_hbond_site_symmetry_A
    _geom_hbond_distance_DH
    _geom_hbond_distance_HA
    _geom_hbond_distance_DA
    _geom_hbond_angle_DHA
    _geom_hbond_publ_flag
    C62 H62A N6 1_555 0.99 2.51 3.303(3) 137.0 yes
    C63 H63B O3 3_665 0.99 2.56 3.489(2) 156.0 yes
    C65 H65B O6 3_665 0.99 2.47 3.257(2) 136.0 yes
    C62 H62B Cg1 1_555 0.99 2.90 3.555(2) 124.0 yes
    C63 H63A Cg11 1_455 0.99 2.75 3.662(2) 154.0 yes
    C71 H71A Cg3 4_454 0.99 2.88 3.535(2) 124.0 yes
    C353 H353 Cg2 1_655 0.95 2.62 3.459(2) 147.0 yes
    C454 H454 Cg11 4_454 0.95 2.82 3.697(3) 153.0 yes
_iucr_refine_instructions_details
;
TITL cdtppn3 in P 21/n
CELL  0.71073  11.4175  19.5363  22.6086   90.000  102.683   90.000
ZERR     2.00   0.0003   0.0004   0.0006    0.000    0.002    0.000
LATT   1
SYMM  1/2 - X, 1/2 + Y, 1/2 - Z
SFAC  C    H    CD   N    NA   O
UNIT  224  208  4    28   4    24
MERG   2
FMAP   2
PLAN   25
L.S.   40
MERG   2
BOND $H
OMIT   0   1  9
OMIT   2   3  0
OMIT   1   1  3
OMIT   5   2  2
OMIT  -2   4  2
ACTA 56.81
SHEL  40  0.747
TEMP   -93.00
WGHT    0.041000
FVAR       1.43464
CD    3    0.955191    0.298901    0.222285    11.00000    0.01716    0.02225 =
         0.01685   -0.00278    0.00563   -0.00263
C11   1    0.792567    0.166153    0.182112    11.00000    0.01961    0.01860 =
         0.02160   -0.00162    0.00436   -0.00146
C12   1    0.757683    0.120221    0.131390    11.00000    0.02368    0.02036 =
         0.02448   -0.00397    0.00529   -0.00387
AFIX  43
H12   2    0.689786    0.090795    0.123627    11.00000   -1.20000
AFIX   0
C13   1    0.840296    0.127030    0.096863    11.00000    0.02673    0.02522 =
         0.02355   -0.00832    0.00683   -0.00321
AFIX  43
H13   2    0.840931    0.103392    0.060214    11.00000   -1.20000
AFIX   0
C14   1    0.927149    0.176974    0.126271    11.00000    0.02096    0.02259 =
         0.02048   -0.00487    0.00675   -0.00242
C15   1    0.730569    0.174932    0.229125    11.00000    0.01884    0.01929 =
         0.02137   -0.00004    0.00612   -0.00257
C21   1    0.764017    0.217805    0.279771    11.00000    0.01820    0.02153 =
         0.02081    0.00039    0.00651   -0.00289
C22   1    0.703057    0.222499    0.329076    11.00000    0.02073    0.02810 =
         0.02362   -0.00031    0.00934   -0.00382
AFIX  43
H22   2    0.633060    0.198063    0.332737    11.00000   -1.20000
AFIX   0
C23   1    0.763959    0.268040    0.369003    11.00000    0.02055    0.03088 =
         0.02023   -0.00129    0.00859   -0.00186
AFIX  43
H23   2    0.744812    0.281620    0.406110    11.00000   -1.20000
AFIX   0
C24   1    0.863920    0.292515    0.345049    11.00000    0.01754    0.02404 =
         0.01715   -0.00199    0.00626    0.00122
C25   1    0.950468    0.339651    0.373227    11.00000    0.01986    0.02085 =
         0.01811   -0.00224    0.00596    0.00176
C31   1    1.054900    0.360120    0.354036    11.00000    0.01893    0.01990 =
         0.01767   -0.00246    0.00491    0.00083
C32   1    1.153903    0.397569    0.390277    11.00000    0.02447    0.02304 =
         0.01904   -0.00506    0.00558   -0.00220
AFIX  43
H32   2    1.157539    0.416291    0.429418    11.00000   -1.20000
AFIX   0
C33   1    1.240911    0.401086    0.358058    11.00000    0.01857    0.02346 =
         0.02158   -0.00405    0.00359   -0.00400
AFIX  43
H33   2    1.317243    0.422252    0.370616    11.00000   -1.20000
AFIX   0
C34   1    1.195908    0.366717    0.301230    11.00000    0.01687    0.01918 =
         0.01956    0.00089    0.00431   -0.00036
C35   1    1.259785    0.356629    0.254777    11.00000    0.01623    0.02076 =
         0.02103    0.00135    0.00566   -0.00062
C41   1    1.222657    0.316378    0.202216    11.00000    0.01652    0.02352 =
         0.02071    0.00024    0.00648   -0.00129
C42   1    1.289708    0.305797    0.155564    11.00000    0.02019    0.02612 =
         0.02218    0.00045    0.00930   -0.00156
AFIX  43
H42   2    1.365195    0.325524    0.154348    11.00000   -1.20000
AFIX   0
C43   1    1.225533    0.262892    0.114219    11.00000    0.02296    0.03031 =
         0.02085   -0.00164    0.01030    0.00032
AFIX  43
H43   2    1.247197    0.246912    0.078398    11.00000   -1.20000
AFIX   0
C44   1    1.117703    0.245667    0.134402    11.00000    0.02076    0.02439 =
         0.01971   -0.00340    0.00853    0.00070
C45   1    1.029215    0.199253    0.105743    11.00000    0.02161    0.02636 =
         0.01956   -0.00459    0.00815   -0.00082
C61   1    0.579585    0.329082    0.092499    11.00000    0.04705    0.03094 =
         0.03443    0.00883    0.00595   -0.00948
AFIX  23
H61A  2    0.497032    0.313158    0.074754    11.00000   -1.20000
H61B  2    0.597612    0.318927    0.136468    11.00000   -1.20000
AFIX   0
C62   1    0.666205    0.292995    0.063351    11.00000    0.04412    0.02727 =
         0.04328    0.00669   -0.00171    0.00116
AFIX  23
H62A  2    0.749247    0.306847    0.082572    11.00000   -1.20000
H62B  2    0.659104    0.242895    0.068135    11.00000   -1.20000
AFIX   0
C63   1    0.514189    0.439199    0.114076    11.00000    0.03475    0.04192 =
         0.02371    0.00302    0.01000   -0.00263
AFIX  23
H63A  2    0.516224    0.419058    0.154471    11.00000   -1.20000
H63B  2    0.430088    0.438767    0.090594    11.00000   -1.20000
AFIX   0
C64   1    0.560244    0.510899    0.120881    11.00000    0.04268    0.04475 =
         0.02346   -0.00216    0.00550    0.00067
AFIX  23
H64A  2    0.517224    0.537258    0.146923    11.00000   -1.20000
H64B  2    0.646846    0.510856    0.140328    11.00000   -1.20000
AFIX   0
C65   1    0.601738    0.606622    0.064317    11.00000    0.03594    0.02577 =
         0.04563   -0.00549    0.00579   -0.00078
AFIX  23
H65A  2    0.596864    0.630612    0.102273    11.00000   -1.20000
H65B  2    0.559431    0.634981    0.029920    11.00000   -1.20000
AFIX   0
C66   1    0.730735    0.600120    0.061123    11.00000    0.03618    0.03467 =
         0.04408   -0.00819    0.00305   -0.00654
AFIX  23
H66A  2    0.768969    0.645864    0.064944    11.00000   -1.20000
H66B  2    0.773829    0.571175    0.094902    11.00000   -1.20000
AFIX   0
C67   1    0.855946    0.575836   -0.005664    11.00000    0.02647    0.03293 =
         0.06709    0.00138    0.01133   -0.00774
AFIX  23
H67A  2    0.912886    0.549003    0.024997    11.00000   -1.20000
H67B  2    0.882007    0.624282   -0.002456    11.00000   -1.20000
AFIX   0
C68   1    0.855241    0.549556   -0.066997    11.00000    0.03613    0.03715 =
         0.06446    0.01493    0.02414   -0.00138
AFIX  23
H68A  2    0.795048    0.574597   -0.097541    11.00000   -1.20000
H68B  2    0.935100    0.556157   -0.076497    11.00000   -1.20000
AFIX   0
C69   1    0.825171    0.449565   -0.125413    11.00000    0.06640    0.06677 =
         0.03986    0.00024    0.02666   -0.01154
AFIX  23
H69A  2    0.902480    0.458432   -0.137039    11.00000   -1.20000
H69B  2    0.759993    0.470024   -0.156591    11.00000   -1.20000
AFIX   0
C70   1    0.805878    0.375097   -0.121491    11.00000    0.07379    0.06612 =
         0.06219   -0.02017    0.04359   -0.01098
AFIX  23
H70A  2    0.807766    0.353048   -0.160697    11.00000   -1.20000
H70B  2    0.870221    0.354761   -0.089786    11.00000   -1.20000
AFIX   0
C71   1    0.669704    0.293460   -0.097612    11.00000    0.06172    0.04515 =
         0.06374   -0.02675    0.03075   -0.01507
AFIX  23
H71A  2    0.711747    0.264909   -0.122610    11.00000   -1.20000
H71B  2    0.582521    0.284612   -0.111013    11.00000   -1.20000
AFIX   0
C72   1    0.710129    0.273562   -0.032926    11.00000    0.04342    0.03568 =
         0.07225   -0.01170    0.02132    0.00590
AFIX  23
H72A  2    0.699307    0.223736   -0.028191    11.00000   -1.20000
H72B  2    0.796225    0.284629   -0.018214    11.00000   -1.20000
AFIX   0
C151  1    0.618334    0.133913    0.224965    11.00000    0.02229    0.02067 =
         0.02019   -0.00272    0.00813   -0.00470
C152  1    0.507579    0.163819    0.204129    11.00000    0.02463    0.02948 =
         0.02995    0.00267    0.00429   -0.00500
AFIX  43
H152  2    0.502767    0.210742    0.192826    11.00000   -1.20000
AFIX   0
C153  1    0.402967    0.125978    0.199511    11.00000    0.02322    0.05572 =
         0.04406    0.00191    0.00417   -0.00900
AFIX  43
H153  2    0.326991    0.147206    0.185795    11.00000   -1.20000
AFIX   0
C154  1    0.409455    0.058455    0.214660    11.00000    0.04012    0.05314 =
         0.05261   -0.00467    0.01698   -0.02892
AFIX  43
H154  2    0.337863    0.032324    0.210134    11.00000   -1.20000
AFIX   0
C156  1    0.622797    0.065537    0.241852    11.00000    0.03742    0.02375 =
         0.04464    0.00225    0.01312    0.00013
AFIX  43
H156  2    0.698208    0.044362    0.257314    11.00000   -1.20000
AFIX   0
C155  1    0.518155    0.027904    0.236343    11.00000    0.06305    0.02497 =
         0.06082   -0.00123    0.02727   -0.01708
AFIX  43
H155  2    0.521890   -0.019027    0.247602    11.00000   -1.20000
AFIX   0
C251  1    0.931145    0.370469    0.430865    11.00000    0.01800    0.02850 =
         0.01982   -0.00637    0.00684   -0.00347
C252  1    0.892036    0.437162    0.431557    11.00000    0.04942    0.03237 =
         0.02887   -0.00261    0.01401    0.00843
AFIX  43
H252  2    0.879197    0.463746    0.395522    11.00000   -1.20000
AFIX   0
C253  1    0.871435    0.465543    0.484123    11.00000    0.07141    0.03919 =
         0.04048   -0.01080    0.02047    0.01488
AFIX  43
H253  2    0.844775    0.511614    0.484035    11.00000   -1.20000
AFIX   0
C254  1    0.889027    0.427949    0.536620    11.00000    0.05226    0.05111 =
         0.03048   -0.01643    0.02198   -0.00475
AFIX  43
H254  2    0.874025    0.447664    0.572650    11.00000   -1.20000
AFIX   0
C255  1    0.928300    0.361937    0.536561    11.00000    0.04090    0.04736 =
         0.02128   -0.00186    0.01203   -0.00653
AFIX  43
H255  2    0.941701    0.335810    0.572865    11.00000   -1.20000
AFIX   0
C256  1    0.948802    0.332724    0.483615    11.00000    0.03663    0.03337 =
         0.02591   -0.00151    0.01011   -0.00014
AFIX  43
H256  2    0.975081    0.286569    0.483816    11.00000   -1.20000
AFIX   0
C351  1    1.379430    0.391242    0.263535    11.00000    0.01856    0.02836 =
         0.01763   -0.00027    0.00553   -0.00378
C352  1    1.483918    0.353847    0.268117    11.00000    0.02093    0.03676 =
         0.02202    0.00505    0.00423   -0.00097
AFIX  43
H352  2    1.479960    0.305338    0.265501    11.00000   -1.20000
AFIX   0
C353  1    1.594560    0.386337    0.276495    11.00000    0.01848    0.06166 =
         0.02909    0.01311    0.00297   -0.00104
AFIX  43
H353  2    1.665407    0.360140    0.278451    11.00000   -1.20000
AFIX   0
C354  1    1.601582    0.456264    0.281949    11.00000    0.02732    0.07153 =
         0.02813    0.00872    0.00233   -0.02403
AFIX  43
H354  2    1.677574    0.478256    0.288718    11.00000   -1.20000
AFIX   0
C355  1    1.499596    0.494438    0.277679    11.00000    0.04652    0.03879 =
         0.03585   -0.00373    0.01321   -0.02224
AFIX  43
H355  2    1.504470    0.542848    0.281377    11.00000   -1.20000
AFIX   0
C356  1    1.388912    0.461866    0.267898    11.00000    0.03003    0.02947 =
         0.03323   -0.00270    0.01153   -0.00564
AFIX  43
H356  2    1.318131    0.488584    0.264114    11.00000   -1.20000
AFIX   0
C451  1    1.044289    0.168954    0.047239    11.00000    0.02198    0.03953 =
         0.02541   -0.01301    0.01152   -0.00975
C452  1    1.073253    0.100854    0.043499    11.00000    0.04979    0.04249 =
         0.04945   -0.01872    0.02717   -0.00699
AFIX  43
H452  2    1.087152    0.072770    0.078653    11.00000   -1.20000
AFIX   0
C453  1    1.082061    0.073270   -0.012897    11.00000    0.05828    0.06486 =
         0.08183   -0.05080    0.03940   -0.01989
AFIX  43
H453  2    1.101970    0.026361   -0.015824    11.00000   -1.20000
AFIX   0
C454  1    1.062218    0.113441   -0.063097    11.00000    0.04593    0.12108 =
         0.04149   -0.04456    0.02877   -0.03452
AFIX  43
H454  2    1.068592    0.094500   -0.100964    11.00000   -1.20000
AFIX   0
C455  1    1.033314    0.180526   -0.059564    11.00000    0.03626    0.11327 =
         0.02615   -0.01231    0.01363   -0.02033
AFIX  43
H455  2    1.018822    0.208083   -0.095047    11.00000   -1.20000
AFIX   0
C456  1    1.024885    0.208828   -0.004952    11.00000    0.02707    0.06631 =
         0.02587   -0.00435    0.01054   -0.00751
AFIX  43
H456  2    1.005670    0.255954   -0.002873    11.00000   -1.20000
AFIX   0
N1    4    0.894405    0.199708    0.177251    11.00000    0.02089    0.02522 =
         0.02103   -0.00585    0.00882   -0.00359
N2    4    0.860962    0.260538    0.291179    11.00000    0.01912    0.02464 =
         0.01879   -0.00386    0.00740   -0.00384
N3    4    1.083560    0.342559    0.300638    11.00000    0.01680    0.02215 =
         0.01793   -0.00077    0.00565   -0.00042
N4    4    1.118810    0.279453    0.187386    11.00000    0.02032    0.02583 =
         0.02069   -0.00554    0.00803   -0.00359
N5    4    0.851198    0.389379    0.178175    11.00000    0.04407    0.03707 =
         0.03244    0.00512   -0.00207    0.01107
N6    4    0.852801    0.412895    0.130480    11.00000    0.02495    0.03613 =
         0.04773    0.01119   -0.00075   -0.00100
N7    4    0.850024    0.437659    0.083428    11.00000    0.03204    0.07769 =
         0.06223    0.04144    0.00410   -0.00437
NA    5    0.673095    0.444981   -0.003290    11.00000    0.03010    0.03639 =
         0.03486    0.00956    0.00351   -0.00413
O1    6    0.588015    0.400256    0.083300    11.00000    0.03037    0.02902 =
         0.03159    0.00656    0.01003   -0.00245
O2    6    0.542075    0.541795    0.062550    11.00000    0.03170    0.03065 =
         0.02855   -0.00081    0.00180   -0.00266
O6    6    0.639908    0.310596    0.000760    11.00000    0.03527    0.03145 =
         0.04047   -0.00253    0.00683    0.00580
O3    6    0.737939    0.570276    0.005058    11.00000    0.02481    0.03241 =
         0.04210   -0.00187    0.00572   -0.00531
O4    6    0.826353    0.478958   -0.068391    11.00000    0.05223    0.03481 =
         0.04086    0.00434    0.02092   -0.00534
O5    6    0.692985    0.364265   -0.107044    11.00000    0.05382    0.05212 =
         0.05528   -0.01285    0.02444   -0.01201
HKLF 4
REM  cdtppn3 in P 21/n
REM R1 =  0.0274 for   9493 Fo > 4sig(Fo)  and  0.0426 for all  12338 data
REM    640 parameters refined using      0 restraints
END
WGHT      0.0410      0.0000
REM Highest difference peak  0.539,  deepest hole -0.387,  1-sigma level  0.058
Q1    1   1.3780  0.6300  0.2429  11.00000  0.05    0.54
Q2    1   1.1254  0.3003  0.3294  11.00000  0.05    0.52
Q3    1   1.5453  0.6025  0.2772  11.00000  0.05    0.42
Q4    1   1.0247  0.3363  0.2693  11.00000  0.05    0.36
Q5    1   0.7679  0.3428 -0.0784  11.00000  0.05    0.35
Q6    1   0.9418  0.3577  0.4021  11.00000  0.05    0.33
Q7    1   1.1154  0.2564  0.1656  11.00000  0.05    0.33
Q8    1   0.6799  0.1583  0.2306  11.00000  0.05    0.33
Q9    1   1.3228  0.3739  0.2551  11.00000  0.05    0.33
Q10   1   1.2310  0.3609  0.2761  11.00000  0.05    0.32
Q11   1   0.7630  0.1487  0.1575  11.00000  0.05    0.32
Q12   1   1.0161  0.3419  0.3671  11.00000  0.05    0.31
Q13   1   1.0991  0.3780  0.3732  11.00000  0.05    0.31
Q14   1   1.1437  0.0590  0.0193  11.00000  0.05    0.30
Q15   1   1.0015  0.2836  0.2540  11.00000  0.05    0.30
Q16   1   0.7193  0.3798 -0.1404  11.00000  0.05    0.30
Q17   1   1.2231  0.3845  0.3300  11.00000  0.05    0.29
Q18   1   0.7397  0.4082 -0.0289  11.00000  0.05    0.29
Q19   1   1.0392  0.1862  0.0746  11.00000  0.05    0.29
Q20   1   0.7450  0.1992  0.2490  11.00000  0.05    0.29
Q21   1   1.0587  0.1176 -0.0776  11.00000  0.05    0.28
Q22   1   0.7603  0.4813 -0.0958  11.00000  0.05    0.28
Q23   1   0.9252  0.2990  0.3609  11.00000  0.05    0.28
Q24   1   1.2346  0.3417  0.2299  11.00000  0.05    0.27
Q25   1   0.8231  0.2851  0.3591  11.00000  0.05    0.27
;
data_global
_journal_date_recd_electronic     2012-11-03
_journal_date_accepted     2012-11-22
_journal_name_full     'Acta Crystallographica, Section E'
_journal_year     2012
_journal_volume     68
_journal_issue     12
_journal_page_first     m1557
_journal_page_last     m1558
_journal_paper_category     QM
_journal_paper_doi     10.1107/S1600536812048052
_journal_coeditor_code     NG5303
_publ_contact_author_name     'Dr Habib Nasri'
_publ_contact_author_address
;
Laboratoire de Physico-chimie des Mat\'eriaux
Universit\'e de Monastir
Facult\'e des Sciences de Monastir
Avenue de l'environnement
5019 Monastir
Tunisia
;
_publ_contact_author_email     hnasri1@gmail.com
_publ_contact_author_fax     '0021673500278'
_publ_contact_author_phone     '0021620720809'
_publ_section_title
;\
Di-\m-azido-bis(\m-1,4,7,10,13,16-hexaoxacyclooctadecane)bis(5,10,15,20-\
tetraphenylporphyrinato)dicadmiumdisodium
;
loop_
    _publ_author_name
    _publ_author_footnote
    _publ_author_address
    'Toumi, Hamza' .
;
Laboratoire de Physico-chimie des Mat\'eriaux
Universit\'e de Monastir
Facult\'e des Sciences de Monastir
Avenue de l'environnement
5019 Monastir
Tunisia
;
    'Amiri, Nesrine' .
;
Laboratoire de Physico-chimie des Mat\'eriaux
Universit\'e de Monastir
Facult\'e des Sciences de Monastir
Avenue de l'environnement
5019 Monastir
Tunisia
;
    'Belkhiria, Mohamed Salah' .
;
Laboratoire de Physico-chimie des Mat\'eriaux
Universit\'e de Monastir
Facult\'e des Sciences de Monastir
Avenue de l'environnement
5019 Monastir
Tunisia
;
    'Daran, Jean-Claude' .
;
Laboratoire de Chimie de Coordination CNRS UPR 8241, 205 Route de Norbone,
31077 Toulouse Cedex 04, France
;
    'Nasri, Habib' .
;
Laboratoire de Physico-chimie des Mat\'eriaux
Universit\'e de Monastir
Facult\'e des Sciences de Monastir
Avenue de l'environnement
5019 Monastir
Tunisia
;
