# Supplementary material for: Di-μ-azido-bis­(μ-1,4,7,10,13,16-hexa­oxacyclo­octa­deca­ne)bis­(5,10,15,20-tetra­phenyl­porphyrinato)dicadmium­disodium
Source: Acta Crystallogr Sect E Struct Rep Online. 2012 Nov 30;68(Pt 12):m1557–8. doi: 10.1107/S1600536812048052 (PMC3588796; doi:10.1107/S1600536812048052)
Supplement: Supplementary file 2 [file e-68-m1557-Isup2.hkl]

#
# h,k,l, Fc-squared, Fo-squared, sigma(Fo-squared) and status flag
#
data_I
_shelx_title ' cdtppn3 in P 21/n'
_shelx_refln_list_code          4
_shelx_F_calc_maximum      492.05
_exptl_crystal_F_000      2176.00
_reflns_d_resolution_high  0.7470
 
loop_
 _symmetry_equiv_pos_as_xyz
 'x, y, z'
 '-x+1/2, y+1/2, -z+1/2'
 '-x, -y, -z'
 'x-1/2, -y-1/2, z-1/2'
 
_cell_length_a    11.4175
_cell_length_b    19.5363
_cell_length_c    22.6086
_cell_angle_alpha  90.000
_cell_angle_beta  102.683
_cell_angle_gamma  90.000
 
_shelx_F_squared_multiplier     1.000
 
loop_
 _refln_index_h
 _refln_index_k
 _refln_index_l
 _refln_F_squared_calc
 _refln_F_squared_meas
 _refln_F_squared_sigma
 _refln_observed_status
   2   0   0    13481.75    14632.04     65.69 o
   4   0   0     2693.67     2733.18     82.77 o
   6   0   0     3454.96     4633.71     48.49 o
   8   0   0      548.24      528.26     56.27 o
  10   0   0     8304.85     8721.05    208.99 o
  12   0   0     3106.40     2882.06    213.26 o
  14   0   0     1034.60     1141.39     81.07 o
   2   1   0      623.08      621.91     22.62 o
   3   1   0    14281.39    13667.77     97.01 o
   4   1   0    18868.12    18769.80    283.11 o
   5   1   0      438.75      428.51     18.99 o
   6   1   0     5975.53     5779.84     78.67 o
   7   1   0     1736.11     1648.84     49.73 o
   8   1   0     4447.76     4361.06     90.77 o
   9   1   0     1135.78      973.52     78.46 o
  10   1   0      529.57      435.28     77.57 o
  11   1   0     1812.16     1752.37     70.58 o
  12   1   0     1393.52     1452.35     68.05 o
  13   1   0       59.50       75.99     48.09 o
  14   1   0     1054.03     1023.36     68.24 o
   2   2   0      897.27      904.09     14.30 o
   3   2   0    95258.86    99116.92   1070.35 o
   4   2   0    23139.61    23438.06     80.30 o
   5   2   0      845.11      898.97     24.71 o
   6   2   0     2450.96     2410.95     46.62 o
   7   2   0    18214.28    19205.19    103.11 o
   8   2   0     1331.07     1238.34     36.42 o
   9   2   0      125.26      120.57     43.72 o
  10   2   0     3439.03     3625.06     89.82 o
  11   2   0      204.76      195.18     51.65 o
  12   2   0     6792.51     6907.87    147.67 o
  13   2   0      139.62      135.86     55.39 o
  14   2   0      276.18      285.87     60.25 o
   1   3   0    10893.37    11934.56     46.36 o
   3   3   0    23773.76    23408.19    176.22 o
   4   3   0    13298.32    13332.75    153.07 o
   5   3   0        0.51        4.67     16.70 o
   6   3   0     5140.45     5118.40     44.64 o
   7   3   0     3437.35     3498.67     42.91 o
   8   3   0     2124.26     2133.27     39.19 o
   9   3   0     3462.22     3594.66     59.34 o
  10   3   0      324.21      247.61     48.98 o
  11   3   0     3332.76     3410.40     79.18 o
  12   3   0      133.23      139.92     51.38 o
  13   3   0     1092.73     1186.95    106.15 o
  14   3   0      399.63      450.12     86.61 o
   0   4   0    15557.67    19179.59     77.39 o
   1   4   0      518.45      645.85     11.76 o
   2   4   0      333.54      306.14     18.84 o
   3   4   0     9753.64     9718.23     93.24 o
   4   4   0     2704.59     2994.39     41.47 o
   5   4   0    24900.70    22833.13    198.85 o
   6   4   0     5924.81     6289.83     49.36 o
   7   4   0    18003.20    18601.41    102.36 o
   8   4   0      295.97      280.11     28.12 o
   9   4   0    14184.14    14049.69     86.60 o
  10   4   0      231.36      232.96     40.37 o
  11   4   0       52.52       -4.36     46.61 o
  12   4   0     1875.56     1952.41     70.85 o
  13   4   0     1677.64     1849.52    100.85 o
  14   4   0      206.78       52.77     91.26 o
   1   5   0     5760.24     6137.10     66.16 o
   2   5   0       73.46       80.34     10.53 o
   3   5   0    14946.14    14752.22    134.58 o
   4   5   0      650.21      709.82     23.46 o
   5   5   0       51.92       29.94     17.22 o
   6   5   0       98.48      119.63     22.04 o
   7   5   0     6554.11     6652.00     87.78 o
   8   5   0        0.02       25.12     26.28 o
   9   5   0     2031.64     2022.89     42.90 o
  10   5   0      100.64       53.34     37.79 o
  11   5   0     3642.04     3751.66    122.38 o
  12   5   0       76.22      117.37     77.40 o
  13   5   0     1499.62     1322.18     91.83 o
  14   5   0        2.65      -64.48     76.86 o
   0   6   0       53.21       71.05     43.73 o
   1   6   0    15721.43    15232.46    191.76 o
   2   6   0    31137.89    32849.98    315.63 o
   3   6   0     7082.33     6437.82     59.62 o
   4   6   0    15822.88    18141.28    132.15 o
   5   6   0     1647.37     1578.16     19.99 o
   6   6   0       45.61       40.35     21.33 o
   7   6   0    14070.55    14838.78    112.92 o
   8   6   0     6253.59     6146.09     59.00 o
   9   6   0     8026.74     8028.08     70.34 o
  10   6   0      143.28      121.74     37.42 o
  11   6   0        9.15      -26.09     39.06 o
  12   6   0      629.29      527.69     65.31 o
  13   6   0        2.98      -16.91     75.90 o
  14   6   0        2.88      105.31     77.28 o
   1   7   0     4461.77     4439.21     26.19 o
   2   7   0     4019.14     4113.13     31.47 o
   3   7   0      236.11      188.31     15.68 o
   4   7   0    10183.98     9858.66    132.84 o
   5   7   0        4.36        8.90     11.28 o
   6   7   0     6638.48     6626.19     60.58 o
   7   7   0      451.51      456.24     27.08 o
   8   7   0       27.70       15.80     25.28 o
   9   7   0     1142.43     1149.64     37.33 o
  10   7   0       99.42       54.07     28.49 o
  11   7   0     6044.33     5928.21    105.24 o
  12   7   0        1.66      -16.30     58.37 o
  13   7   0      812.06      768.82     67.05 o
  14   7   0     1749.26     1835.04    105.06 o
   0   8   0    31460.14    29456.81    355.26 o
   1   8   0       74.08      112.66     14.27 o
   2   8   0    13612.84    13957.38    117.79 o
   3   8   0    13759.81    13360.38     62.97 o
   4   8   0      433.98      553.57     21.45 o
   5   8   0     7919.99     7993.59     86.17 o
   6   8   0      267.24      247.86     12.49 o
   7   8   0     4104.86     4137.64     78.69 o
   8   8   0      888.33      855.07     32.82 o
   9   8   0     1112.79     1086.28     36.31 o
  10   8   0     3244.07     3462.23     65.61 o
  11   8   0       52.33       30.79     52.55 o
  12   8   0     2339.66     2228.36     80.82 o
  13   8   0      125.25      115.42     60.13 o
  14   8   0      478.00      432.04     92.97 o
   1   9   0       28.05       31.41     16.80 o
   2   9   0      204.56      190.14     15.01 o
   3   9   0       76.33       81.20     19.35 o
   4   9   0     5555.41     5312.44     52.00 o
   5   9   0     2491.70     2422.33     36.64 o
   6   9   0     5720.24     5543.10     42.03 o
   7   9   0        0.18        5.04     22.20 o
   8   9   0      403.78      405.62     28.46 o
   9   9   0     1397.62     1288.32     38.30 o
  10   9   0      639.68      665.26     45.04 o
  11   9   0      726.14      691.69     60.52 o
  12   9   0        0.50       -0.60     56.71 o
  13   9   0      712.73      742.60     74.72 o
  14   9   0     2283.82     2269.47    136.27 o
   0  10   0     7982.44     7369.65     82.61 o
   1  10   0      805.42      730.00     23.13 o
   2  10   0     6909.40     6513.48     48.01 o
   3  10   0     3161.38     3082.66     35.47 o
   4  10   0     1499.53     1522.02     29.41 o
   5  10   0        2.55       -0.02     16.45 o
   6  10   0      265.04      218.10     16.77 o
   7  10   0        1.98       -0.37     22.67 o
   8  10   0      885.71      895.94     36.94 o
   9  10   0      314.72      238.53     39.03 o
  10  10   0     3947.75     4084.23     72.50 o
  11  10   0       64.83       -1.74     51.97 o
  12  10   0     2121.78     2038.21     77.77 o
  13  10   0        0.09      -26.33     55.67 o
   1  11   0     2721.32     3338.91     79.44 o
   2  11   0     8049.20     8392.96     46.36 o
   3  11   0      356.72      343.07     18.55 o
   4  11   0     5483.28     5498.08     60.83 o
   5  11   0     3468.77     3322.64     60.96 o
   6  11   0     4163.51     4196.20     38.80 o
   7  11   0      351.64      349.03     26.11 o
   8  11   0     1566.02     1629.10     51.35 o
   9  11   0      430.45      454.71     43.46 o
  10  11   0      406.37      325.75     42.40 o
  11  11   0      294.02      229.21     55.52 o
  12  11   0      150.20      113.04     53.39 o
  13  11   0        1.86      -21.15     54.48 o
   0  12   0    24432.64    24919.04    291.78 o
   1  12   0        1.68        5.52     14.99 o
   2  12   0     2968.89     3072.68     85.39 o
   3  12   0     3526.04     3432.44     36.23 o
   4  12   0        5.58        9.75     16.63 o
   5  12   0     2440.68     2577.07     33.42 o
   6  12   0      427.75      384.46     20.61 o
   7  12   0     1565.95     1614.77     47.32 o
   8  12   0     1517.83     1628.49     49.65 o
   9  12   0      768.80      676.78     45.60 o
  10  12   0     1253.28     1235.56     51.80 o
  11  12   0        3.92      -11.55     40.04 o
  12  12   0     1568.03     1634.44     73.22 o
  13  12   0      151.81      104.63     54.44 o
   1  13   0        8.27       22.56     15.15 o
   2  13   0      261.95      272.18     21.35 o
   3  13   0     5037.57     5129.68     43.04 o
   4  13   0    10652.93    10762.51     59.10 o
   5  13   0     2683.21     2634.96     35.09 o
   6  13   0     2358.17     2398.37     41.50 o
   7  13   0      745.32      704.01     40.81 o
   8  13   0       49.30       50.90     35.84 o
   9  13   0     1892.15     1827.50     56.70 o
  10  13   0      372.80      360.09     42.87 o
  11  13   0      952.50      888.00     51.82 o
  12  13   0      379.53      278.36     54.78 o
   0  14   0     1194.03     1167.41     97.96 o
   1  14   0     1663.11     1700.80     70.46 o
   2  14   0      305.95      309.24     23.54 o
   3  14   0     3300.20     3501.25     34.96 o
   4  14   0     1065.96     1069.60     25.26 o
   5  14   0     3872.50     4046.89     40.27 o
   6  14   0      400.46      325.08     34.37 o
   7  14   0     4895.06     5016.50    108.52 o
   8  14   0      173.39      170.04     38.82 o
   9  14   0      445.00      486.29     42.91 o
  10  14   0      219.02      194.65     41.63 o
  11  14   0        0.39      -25.19     40.17 o
  12  14   0      306.99      304.81     69.11 o
   1  15   0     6972.76     6753.23    106.43 o
   2  15   0        7.72        0.51     34.67 o
   3  15   0     2957.46     3019.31     76.48 o
   4  15   0      196.11      193.98     30.02 o
   5  15   0     3353.20     3249.99     54.41 o
   6  15   0       45.01       26.15     39.97 o
   7  15   0     3251.65     3354.89    109.82 o
   8  15   0      236.95      225.92     48.36 o
   9  15   0     1766.89     1772.09     69.36 o
  10  15   0      294.97      274.54     53.08 o
  11  15   0     1403.87     1583.24     82.10 o
  12  15   0       44.72      -29.27     89.91 o
   0  16   0      986.44      957.71    106.97 o
   1  16   0      523.52      470.30     66.60 o
   2  16   0        5.95      -10.73     31.83 o
   3  16   0     1695.37     1711.83     43.57 o
   4  16   0      341.00      316.14     32.63 o
   5  16   0     3304.09     3287.40     77.72 o
   6  16   0       17.10       22.48     57.60 o
   7  16   0     3241.04     3225.27     84.85 o
   8  16   0       22.51       37.83     69.84 o
   9  16   0     1243.51     1263.73     85.16 o
  10  16   0       19.18      -39.52     68.83 o
  11  16   0       75.36       -8.35    114.13 o
   1  17   0     5301.82     5410.29     94.85 o
   2  17   0      806.78      677.19     38.16 o
   3  17   0     2503.21     2582.82     51.14 o
   4  17   0     1084.84     1025.94     50.78 o
   5  17   0       34.36       18.47     37.71 o
   6  17   0      655.06      642.63     63.23 o
   7  17   0      117.15      156.81     61.18 o
   8  17   0        9.72       21.86     57.68 o
   9  17   0     2804.31     2946.32    108.55 o
  10  17   0      485.02      545.98     79.47 o
  11  17   0      801.82      642.72     81.44 o
   0  18   0      604.22      709.21     71.56 o
   1  18   0      190.50      232.19     45.68 o
   2  18   0     1815.13     1893.73     62.24 o
   3  18   0      330.54      373.76     37.16 o
   4  18   0      144.66      143.01     41.91 o
   5  18   0     1620.13     1625.07     55.49 o
   6  18   0       20.42       22.74     61.73 o
   7  18   0     1929.39     1972.25     80.55 o
   8  18   0      441.50      466.22     66.24 o
   9  18   0      387.92      356.28     65.54 o
  10  18   0     1119.52     1074.76     71.54 o
   1  19   0       12.62       43.45     45.35 o
   2  19   0      643.58      698.27     51.99 o
   3  19   0      982.44      912.17     53.20 o
   4  19   0     2195.91     2192.42     62.13 o
   5  19   0       40.69        9.75     58.97 o
   6  19   0     2224.69     2532.94     87.42 o
   7  19   0       19.06      -11.80     57.46 o
   8  19   0     1052.22     1041.63     70.51 o
   9  19   0      781.62      895.03     70.63 o
  10  19   0      561.22      492.84     79.57 o
   0  20   0     3721.94     3353.59    139.84 o
   1  20   0       41.68       19.52     46.68 o
   2  20   0     4554.91     4606.02     93.53 o
   3  20   0      104.54      109.22     47.75 o
   4  20   0       71.29       46.15     44.26 o
   5  20   0      337.10      189.61     63.23 o
   6  20   0       18.35      -17.63     59.08 o
   7  20   0      913.51      805.01     69.74 o
   8  20   0      462.29      502.52     67.63 o
   9  20   0        9.87      -26.02     62.25 o
   1  21   0      205.24      114.93     50.59 o
   2  21   0      784.99      934.81     58.23 o
   3  21   0        2.44        6.60     44.44 o
   4  21   0     1010.73     1137.44     57.36 o
   5  21   0       32.55      -33.12     62.95 o
   6  21   0     2278.03     2234.16     85.49 o
   7  21   0      433.78      484.88     70.73 o
   8  21   0      213.09      116.66     68.29 o
   0  22   0     2258.41     2132.88     99.83 o
   1  22   0      293.26      226.89     54.44 o
   2  22   0     2906.83     2960.58    101.70 o
   3  22   0      195.18      191.00     48.44 o
   4  22   0       10.49        4.20     44.30 o
   5  22   0       60.86       87.20     67.12 o
   6  22   0       10.44      -13.41     60.96 o
   7  22   0      284.98      311.93     71.49 o
   8  22   0       98.78       61.66     60.74 o
   1  23   0      938.52     1088.46     71.29 o
   2  23   0     1442.84     1415.59     64.78 o
   3  23   0      576.56      528.48     52.16 o
   4  23   0      163.27      173.96     63.94 o
   5  23   0       16.84      -11.11     62.71 o
   6  23   0      950.76      947.54     76.95 o
   7  23   0       73.06       83.44     68.00 o
   0  24   0      254.23      136.81     77.31 o
   1  24   0      414.02      328.10     54.01 o
   2  24   0     1002.52      956.06     60.80 o
   3  24   0      661.98      710.06     56.03 o
   4  24   0       33.33       13.56     57.45 o
   5  24   0     1240.05     1296.21     79.59 o
   1  25   0     1066.35      975.96     60.85 o
   2  25   0        0.86       -2.77     50.61 o
   3  25   0     1056.54     1168.41     64.10 o
   4  25   0      150.08      125.50     66.96 o
   0  26   0      187.62      176.49     72.15 o
   1  26   0      706.00      551.19     61.46 o
 -15   0   1      714.98      670.73    126.42 o
 -13   0   1      296.53      290.36     63.18 o
 -11   0   1       40.11      156.44     68.25 o
  -9   0   1     8985.91     8793.34    191.62 o
  -7   0   1     2417.65     2328.41     95.83 o
  -5   0   1    14909.36    12435.18   1674.18 o
  -3   0   1    21812.16    22795.00     97.24 o
   3   0   1    60129.26    57134.49    593.95 o
   5   0   1    23000.43    22200.37    201.54 o
   7   0   1    14478.10    15245.60    116.58 o
   9   0   1     4342.38     4391.75    151.56 o
  11   0   1      907.23     1075.66    126.50 o
  13   0   1     2285.73     2231.92     90.53 o
 -15   1   1      342.61      286.17     61.93 o
 -14   1   1      524.45      412.14     48.44 o
 -13   1   1      950.94      868.09     53.44 o
 -12   1   1      170.24      213.18     55.66 o
 -11   1   1    14400.15    14654.42    248.16 o
 -10   1   1     2959.66     2809.34     74.46 o
  -9   1   1    11230.39    10948.84    145.96 o
  -8   1   1     4280.23     4251.31    191.29 o
  -7   1   1      151.36      182.21     10.48 o
  -6   1   1     5748.24     6159.75     85.47 o
  -5   1   1    10154.26    10950.64    109.62 o
  -4   1   1       12.99       17.51     19.35 o
  -3   1   1     3210.04     3689.94     44.60 o
  -2   1   1    12015.19    14177.74    203.93 o
   2   1   1    30105.11    30621.62    316.63 o
   3   1   1     4591.35     4512.83     49.76 o
   4   1   1       54.44       88.68      9.01 o
   5   1   1    11563.20    11492.91     57.13 o
   6   1   1     5950.09     5575.56     53.58 o
   7   1   1     7363.29     7379.97    111.78 o
   8   1   1     2611.63     2819.79     48.74 o
   9   1   1     3900.17     3716.38    161.74 o
  10   1   1      644.77      609.60     75.72 o
  11   1   1     6370.42     6663.56    120.73 o
  12   1   1       10.12       34.15     52.08 o
  13   1   1     1871.09     1870.53     77.58 o
  14   1   1      567.02      604.19     62.98 o
 -14   2   1      132.82      112.56     60.78 o
 -13   2   1        7.24      -17.69     53.21 o
 -12   2   1     1234.34     1276.11     67.58 o
 -11   2   1       21.11       -4.91     53.65 o
 -10   2   1     1582.09     1567.58     89.90 o
  -9   2   1      852.88      868.00     51.97 o
  -8   2   1      148.52      119.12     24.38 o
  -7   2   1     8490.05     8749.37     58.37 o
  -6   2   1     1106.85     1089.78     25.81 o
  -5   2   1     6883.99     6731.26     60.16 o
  -4   2   1     1514.78     1462.31     34.77 o
  -3   2   1     4505.86     4819.30     80.90 o
  -2   2   1     3965.85     3892.91     39.27 o
   1   2   1    18997.30    18863.29     92.08 o
   2   2   1    34246.29    33270.14     95.12 o
   3   2   1    30829.27    31338.50    291.65 o
   4   2   1     1142.64     1153.91     23.86 o
   5   2   1     7888.40     7914.76     55.24 o
   6   2   1     4067.10     4124.77     65.95 o
   7   2   1     2269.04     2130.78     71.83 o
   8   2   1     2190.49     2292.11     44.98 o
   9   2   1     2324.84     2388.34     89.81 o
  10   2   1     6972.79     6803.61    159.79 o
  11   2   1      377.86      389.14     51.95 o
  12   2   1      789.43      806.52     59.63 o
  13   2   1     2109.15     2078.34    178.64 o
  14   2   1      106.57      107.81     57.24 o
 -14   3   1     1204.24     1153.95     74.28 o
 -13   3   1     2869.78     3063.36     85.83 o
 -12   3   1       46.18      -18.73     51.85 o
 -11   3   1     1534.95     1414.73     63.69 o
 -10   3   1       42.74       -1.53     49.30 o
  -9   3   1        2.70       -3.71     23.98 o
  -8   3   1     4986.65     5203.19     57.48 o
  -7   3   1     3723.95     3562.43     42.27 o
  -6   3   1    12158.78    11637.99     75.79 o
  -5   3   1      112.20       30.73     19.12 o
  -4   3   1    17658.27    17896.27    202.65 o
  -3   3   1    23758.15    24978.67    238.13 o
  -2   3   1    28036.76    30634.56    285.61 o
  -1   3   1    46488.07    47356.27    226.42 o
   0   3   1    21625.54    23006.14    117.58 o
   1   3   1    59471.60    61978.90    693.50 o
   2   3   1     7064.71     6967.85     55.70 o
   3   3   1     4641.82     5104.25     80.68 o
   4   3   1      533.57      468.84     16.30 o
   5   3   1    17652.30    19029.95    317.07 o
   6   3   1    11006.52    10791.64     98.92 o
   7   3   1      396.96      373.56     34.18 o
   8   3   1    16403.03    17214.83    160.18 o
   9   3   1      867.60      763.25     33.07 o
  10   3   1     4411.45     4432.81     82.22 o
  11   3   1     1052.10     1111.03     59.84 o
  12   3   1      633.70      610.40     58.71 o
  13   3   1      687.12      620.97     87.20 o
  14   3   1      741.53      693.80     92.72 o
 -14   4   1     1000.20      931.37     94.50 o
 -13   4   1        1.20      -14.26     77.30 o
 -12   4   1     1054.94      990.35     60.58 o
 -11   4   1       84.66       40.17     47.04 o
 -10   4   1     4368.06     4212.19     68.77 o
  -9   4   1       13.71        8.87     27.47 o
  -8   4   1     1639.79     1577.30     35.67 o
  -7   4   1     6291.60     6323.15     78.46 o
  -6   4   1      198.61      150.13     26.65 o
  -5   4   1     8930.32     9221.79     60.30 o
  -4   4   1    11942.12    12287.90    138.24 o
  -3   4   1      400.62      401.52     17.79 o
  -2   4   1     4905.05     4950.93     84.78 o
  -1   4   1      118.78      115.81      7.57 o
   0   4   1    19298.80    18650.63     97.88 o
   1   4   1     8342.68     9519.79     69.72 o
   2   4   1    41900.23    42746.54    183.45 o
   3   4   1      907.34      881.94     19.79 o
   4   4   1     1841.32     1747.20     23.87 o
   5   4   1     2902.72     3128.29     36.53 o
   6   4   1     1011.14     1084.54     40.03 o
   7   4   1      295.79      268.12     28.93 o
   8   4   1    10340.85    10416.33    182.26 o
   9   4   1     1244.39     1272.58     52.36 o
  10   4   1     7288.65     7602.08    103.61 o
  11   4   1      102.43       92.65     43.99 o
  12   4   1     7700.50     7870.17    155.70 o
  13   4   1      153.19       58.02     74.98 o
  14   4   1      464.09      413.22     82.48 o
 -14   5   1      793.62      697.95     89.14 o
 -13   5   1      145.40      108.55     72.85 o
 -12   5   1       48.69      -40.64     47.99 o
 -11   5   1     1456.87     1324.34     53.05 o
 -10   5   1     1557.06     1476.03     51.40 o
  -9   5   1       57.94       30.35     29.16 o
  -8   5   1    11717.15    11680.57    106.10 o
  -7   5   1    12810.85    13807.09     76.69 o
  -6   5   1    24759.11    25838.61    131.50 o
  -5   5   1      353.47      280.17     22.08 o
  -4   5   1    21028.50    20887.30    173.64 o
  -3   5   1        2.38       17.01      9.47 o
  -2   5   1    11339.60    11720.50     85.31 o
  -1   5   1     9115.53    11003.84    124.27 o
   0   5   1     2230.07     2291.00     23.49 o
   1   5   1     5888.89     6358.73     69.86 o
   2   5   1     1389.48      974.72     16.05 o
   3   5   1      105.98      117.71     12.07 o
   4   5   1     8222.21     8057.02     90.59 o
   5   5   1       54.67       33.73     17.16 o
   6   5   1    17969.29    19244.74    158.48 o
   7   5   1      587.96      541.52     27.63 o
   8   5   1     1080.19     1060.05     33.67 o
   9   5   1     1708.16     1506.65     39.80 o
  10   5   1       94.96       72.92     36.35 o
  11   5   1      247.94      202.86     42.46 o
  12   5   1      125.32      167.21     76.87 o
  13   5   1       22.90      -19.24     79.29 o
  14   5   1      512.79      486.37    139.46 o
 -14   6   1      768.70      780.45     86.77 o
 -13   6   1       27.51       28.54     77.28 o
 -12   6   1     3310.26     3578.62     91.55 o
 -11   6   1       20.64       21.07     39.58 o
 -10   6   1     3112.33     3015.18     62.61 o
  -9   6   1      158.37      224.73     31.70 o
  -8   6   1      103.37      118.51     26.89 o
  -7   6   1     1042.54     1140.54     32.58 o
  -6   6   1     4551.27     4788.46     91.65 o
  -5   6   1      147.75      124.42     17.45 o
  -4   6   1     9361.61     8637.41     42.04 o
  -3   6   1     1336.93     1309.53     22.19 o
  -2   6   1       33.01       45.49     11.01 o
  -1   6   1      196.09      220.05      9.38 o
   0   6   1     9933.18     9422.40     57.12 o
   1   6   1     3173.13     3479.37     22.07 o
   2   6   1    23711.19    23368.76    233.45 o
   3   6   1     2170.38     2041.99     23.67 o
   4   6   1     3466.61     3729.42     67.41 o
   5   6   1     8291.13     8474.20     53.22 o
   6   6   1     5469.31     5502.85     63.37 o
   7   6   1       90.23       93.82     24.08 o
   8   6   1     2062.38     1914.74     42.87 o
   9   6   1      428.37      411.38     31.63 o
  10   6   1     3476.28     3654.88     64.65 o
  11   6   1      116.59       98.64     54.67 o
  12   6   1     4308.54     4493.62    116.58 o
  13   6   1      288.66      267.89     82.56 o
  14   6   1      706.83      696.83     87.76 o
 -14   7   1     2075.62     2017.57    234.48 o
 -13   7   1     1204.73     1075.03     71.03 o
 -12   7   1      271.27      358.60     59.87 o
 -11   7   1     1253.33     1207.25     67.15 o
 -10   7   1     1278.63     1364.41     40.38 o
  -9   7   1     5971.17     5858.80     70.00 o
  -8   7   1     7121.12     7069.57     72.43 o
  -7   7   1     5369.08     5386.85     53.07 o
  -6   7   1     6074.48     6482.02     58.99 o
  -5   7   1     2287.93     2552.33     26.58 o
  -4   7   1     2375.68     2004.40     27.12 o
  -3   7   1     9330.77     9865.52     58.40 o
  -2   7   1    18435.54    17520.07     56.95 o
  -1   7   1     4421.70     3903.05     36.85 o
   0   7   1    24187.07    24097.38    209.92 o
   1   7   1      485.50      514.01     15.06 o
   2   7   1     5189.12     5163.38     34.84 o
   3   7   1     8770.26     9245.98    100.77 o
   4   7   1     6396.97     6515.29     99.94 o
   5   7   1      155.14      203.02     19.43 o
   6   7   1    11457.51    11332.72    150.68 o
   7   7   1     1606.09     1673.12     53.85 o
   8   7   1     1421.24     1367.26     34.68 o
   9   7   1      546.81      598.32     32.55 o
  10   7   1     1421.30     1312.15     53.28 o
  11   7   1      291.89      248.98     59.34 o
  12   7   1      374.91      407.73     60.32 o
  13   7   1     1594.66     1785.13     78.68 o
  14   7   1     1037.44     1019.53     97.31 o
 -14   8   1       37.86       57.19     72.01 o
 -13   8   1      163.04      181.73     61.00 o
 -12   8   1     2350.58     2267.11     81.63 o
 -11   8   1      727.03      738.52     62.51 o
 -10   8   1     2714.64     2751.36     65.92 o
  -9   8   1     1984.15     1952.75     43.11 o
  -8   8   1       92.97      113.34     27.94 o
  -7   8   1     8338.90     8095.87     74.00 o
  -6   8   1     1818.35     1949.12     40.42 o
  -5   8   1    12690.94    12657.85    163.45 o
  -4   8   1     1647.14     1625.32     32.05 o
  -3   8   1      625.34      550.48     17.29 o
  -2   8   1     4522.34     4338.14     53.92 o
  -1   8   1     1382.85     1354.57     31.98 o
   0   8   1    19214.67    19362.15    142.29 o
   1   8   1     5633.93     6576.02     96.35 o
   2   8   1     1586.04     1526.55     39.20 o
   3   8   1    16870.09    17301.29    106.17 o
   4   8   1      258.41      301.93     18.08 o
   5   8   1     4195.81     4361.33     55.44 o
   6   8   1      172.31      194.62     12.34 o
   7   8   1     1032.74      962.78     30.08 o
   8   8   1      525.28      492.42     28.27 o
   9   8   1      253.33      246.08     28.29 o
  10   8   1     2620.75     2560.65     60.54 o
  11   8   1        7.14      -12.91     54.49 o
  12   8   1      727.24      681.84     62.44 o
  13   8   1      527.02      566.76     66.01 o
  14   8   1      152.78      190.28     77.77 o
 -14   9   1      285.29      282.34     60.73 o
 -13   9   1     2028.75     1872.07     79.61 o
 -12   9   1      516.05      409.96     58.70 o
 -11   9   1     3962.33     3747.07     92.29 o
 -10   9   1      461.58      452.13     42.64 o
  -9   9   1      838.27      895.55     35.75 o
  -8   9   1     2634.32     2602.69     49.80 o
  -7   9   1      133.54      118.65     24.26 o
  -6   9   1     5567.26     5670.25     47.11 o
  -5   9   1       60.20       78.83     15.23 o
  -4   9   1     1199.62     1201.46     24.90 o
  -3   9   1    20135.61    21384.22     76.00 o
  -2   9   1       33.61       25.59     12.68 o
  -1   9   1    17525.57    17536.19    120.79 o
   0   9   1        9.43       34.68     28.64 o
   1   9   1    18535.98    18796.95    162.03 o
   2   9   1     4020.62     4671.71     81.10 o
   3   9   1       21.88       84.15     17.26 o
   4   9   1      551.64      582.56     21.17 o
   5   9   1       12.34       30.77     17.85 o
   6   9   1        2.23       -9.24     12.79 o
   7   9   1       57.10       50.57     22.51 o
   8   9   1      134.54       94.40     24.93 o
   9   9   1     2177.29     2525.22     58.84 o
  10   9   1      526.73      628.98     45.31 o
  11   9   1     1124.43     1099.19     65.21 o
  12   9   1      635.61      571.75     60.11 o
  13   9   1      455.14      468.46     62.22 o
 -13  10   1        7.09      -16.25     55.21 o
 -12  10   1        4.93       -7.48     53.85 o
 -11  10   1       21.54       12.85     49.34 o
 -10  10   1       98.60       87.27     40.31 o
  -9  10   1     2680.06     3037.51     61.12 o
  -8  10   1      992.96      887.73     41.73 o
  -7  10   1     6414.10     6395.28     59.42 o
  -6  10   1       85.28       91.69     16.17 o
  -5  10   1     7706.99     7933.25     58.99 o
  -4  10   1       63.82       82.29     15.88 o
  -3  10   1     2467.19     2193.48     27.99 o
  -2  10   1      947.69      994.36     19.37 o
  -1  10   1        0.23       16.21     30.58 o
   0  10   1       42.62      121.35     30.44 o
   1  10   1    16871.65    16868.72    121.20 o
   2  10   1        2.30       12.27     13.81 o
   3  10   1    28847.93    30050.24    138.18 o
   4  10   1     1359.47     1374.91     27.16 o
   5  10   1    14885.13    14635.93     80.94 o
   6  10   1       29.49       16.38     13.71 o
   7  10   1     1686.38     1660.87     35.65 o
   8  10   1        0.44      -16.89     36.46 o
   9  10   1       31.94       29.13     37.38 o
  10  10   1       87.02       68.20     42.26 o
  11  10   1      131.79       90.28     52.04 o
  12  10   1      294.37      232.68     54.74 o
  13  10   1      842.98      857.10     67.10 o
 -13  11   1     1101.33     1040.35     68.38 o
 -12  11   1       57.83       28.06     53.51 o
 -11  11   1     4940.96     4681.92    103.85 o
 -10  11   1        5.92        2.82     39.78 o
  -9  11   1      769.43      840.72     46.18 o
  -8  11   1       22.89       13.48     25.69 o
  -7  11   1      203.81      212.16     26.27 o
  -6  11   1     3028.08     3185.53     52.27 o
  -5  11   1      598.44      553.61     22.07 o
  -4  11   1     2520.37     2521.44     52.50 o
  -3  11   1     6330.16     6500.07     68.47 o
  -2  11   1        4.94       -1.48     11.09 o
  -1  11   1    24243.13    24381.81    199.12 o
   0  11   1      139.65       63.19     32.09 o
   1  11   1     2118.57     1958.41     57.28 o
   2  11   1      548.64      484.68     17.55 o
   3  11   1     5500.52     5297.22     60.67 o
   4  11   1       37.86       31.79     18.01 o
   5  11   1      515.09      524.30     24.10 o
   6  11   1       61.69       49.31     16.23 o
   7  11   1        5.54       -0.69     32.73 o
   8  11   1     1906.38     1821.35     53.19 o
   9  11   1     4866.38     4731.90    114.63 o
  10  11   1       62.52       45.76     40.92 o
  11  11   1     1977.41     1925.24     73.78 o
  12  11   1        0.30      -13.28     53.06 o
  13  11   1      659.95      503.24     62.07 o
 -13  12   1        5.53      -21.79     49.72 o
 -12  12   1      854.11      817.76     62.56 o
 -11  12   1       47.26       16.94     40.12 o
 -10  12   1       98.45       85.47     39.37 o
  -9  12   1     1487.93     1558.43     52.65 o
  -8  12   1      136.83      153.30     35.26 o
  -7  12   1     2118.03     2139.84     41.05 o
  -6  12   1     1096.12     1100.39     27.09 o
  -5  12   1     5867.90     6040.61     83.39 o
  -4  12   1      693.93      644.40     21.04 o
  -3  12   1      896.43      889.23     20.92 o
  -2  12   1     4755.62     4816.80     43.77 o
  -1  12   1      183.53      178.77     34.47 o
   0  12   1     2497.15     2550.49     54.53 o
   1  12   1      131.51      122.68     15.68 o
   2  12   1     1016.32     1149.17     35.43 o
   3  12   1     9427.73     9743.94     74.95 o
   4  12   1      123.73      122.58     19.23 o
   5  12   1     5008.64     5161.25     94.66 o
   6  12   1     1698.60     1662.24     30.36 o
   7  12   1     1230.76     1300.60     46.10 o
   8  12   1     1087.77     1114.97     47.95 o
   9  12   1     2156.08     2329.70     60.87 o
  10  12   1      407.26      408.70     44.48 o
  11  12   1       74.12       32.38     51.99 o
  12  12   1      802.66      930.72     66.45 o
  13  12   1      131.93      170.29     55.48 o
 -13  13   1      765.29      585.89     60.93 o
 -12  13   1        0.46        9.86     47.55 o
 -11  13   1      567.10      605.44     47.35 o
 -10  13   1      234.62      189.06     39.94 o
  -9  13   1     1435.75     1448.05     52.40 o
  -8  13   1     2906.78     2756.79     58.29 o
  -7  13   1      689.25      694.28     44.20 o
  -6  13   1     2444.93     2478.03     37.31 o
  -5  13   1      646.16      636.37     24.08 o
  -4  13   1     5759.18     6031.52     45.71 o
  -3  13   1     1511.21     1411.42     24.71 o
  -2  13   1       27.14       30.33     18.85 o
  -1  13   1     5087.77     5138.45    108.08 o
   0  13   1      722.85      747.38     36.48 o
   1  13   1     2069.14     2136.16     32.28 o
   2  13   1     3010.63     3066.60     41.08 o
   3  13   1     4262.34     4201.43     65.21 o
   4  13   1     2663.23     2789.06     35.91 o
   5  13   1      490.75      494.33     22.30 o
   6  13   1     3038.07     2960.07     54.97 o
   7  13   1     2481.27     2440.14     55.22 o
   8  13   1      393.53      375.64     39.96 o
   9  13   1     1718.00     1680.53     55.92 o
  10  13   1       34.27       34.97     41.00 o
  11  13   1      855.15      884.58     51.86 o
  12  13   1      414.32      433.08     56.24 o
 -12  14   1     2283.70     2295.24    102.79 o
 -11  14   1      147.12      107.07     42.08 o
 -10  14   1      202.32      188.65     41.71 o
  -9  14   1      788.20      800.89     46.84 o
  -8  14   1     3285.41     3479.73     94.28 o
  -7  14   1       23.75       -2.69     33.44 o
  -6  14   1     2245.64     2160.33     40.41 o
  -5  14   1      190.28      211.77     21.77 o
  -4  14   1     8478.46     8825.30     99.37 o
  -3  14   1       28.80       17.52     21.74 o
  -2  14   1      963.12      890.72     27.04 o
  -1  14   1        6.98       21.30     17.98 o
   0  14   1     3494.03     3562.85     80.09 o
   1  14   1       67.30       14.87     44.63 o
   2  14   1     8841.54     8731.75    125.87 o
   3  14   1      507.45      446.76     20.37 o
   4  14   1      628.08      596.07     23.80 o
   5  14   1        4.03       -3.20     19.25 o
   6  14   1     1077.61     1056.95     41.90 o
   7  14   1     1087.28     1044.09     44.62 o
   8  14   1     1938.00     2052.41     56.44 o
   9  14   1      816.77      832.76     46.88 o
  10  14   1     2700.68     2825.20     66.99 o
  11  14   1       33.25       22.90     41.52 o
  12  14   1     2516.21     2501.23     82.28 o
 -12  15   1       89.66      135.02     68.61 o
 -11  15   1       73.63       28.70     50.78 o
 -10  15   1     1664.36     1639.72     94.45 o
  -9  15   1        6.53       17.80     48.64 o
  -8  15   1     1871.54     1838.96    110.45 o
  -7  15   1      139.95       97.16     45.36 o
  -6  15   1     2721.50     2773.10     61.06 o
  -5  15   1      212.18      183.90     26.05 o
  -4  15   1     2875.41     3031.91     44.11 o
  -3  15   1       38.79       12.13     30.65 o
  -2  15   1     3669.58     3756.28     58.11 o
  -1  15   1       23.35       15.44     34.84 o
   0  15   1      683.26      644.32     52.94 o
   1  15   1      694.94      638.34     54.56 o
   2  15   1     1207.10     1191.56     43.45 o
   3  15   1       21.08       10.72     30.95 o
   4  15   1     6981.54     7073.73     77.13 o
   5  15   1     1008.57      914.93     34.87 o
   6  15   1     7919.58     8363.65     91.05 o
   7  15   1      188.52      140.98     33.58 o
   8  15   1      814.71      900.39     46.87 o
   9  15   1       31.76        7.93     49.19 o
  10  15   1      144.62      143.08     52.08 o
  11  15   1      198.90      133.99     72.58 o
  12  15   1      379.69      377.72    115.92 o
 -11  16   1        6.32      -60.95    101.54 o
 -10  16   1     1725.74     1899.77     93.14 o
  -9  16   1      229.59      288.61     70.39 o
  -8  16   1     2324.78     2531.24    144.93 o
  -7  16   1       10.41       -3.04     56.76 o
  -6  16   1     1079.00     1032.13     66.35 o
  -5  16   1        0.48      -24.64     28.75 o
  -4  16   1     6531.68     6828.68     75.44 o
  -3  16   1      573.56      563.68     38.29 o
  -2  16   1     4961.56     5003.08     68.00 o
  -1  16   1       30.35       37.93     36.31 o
   0  16   1     4418.43     4660.79     82.78 o
   1  16   1       53.83       37.68     49.80 o
   2  16   1     2702.37     2580.26     71.84 o
   3  16   1     2067.82     2036.99     51.41 o
   4  16   1     4547.18     4451.27     71.02 o
   5  16   1        4.77      -17.64     37.70 o
   6  16   1     1026.06      917.90     64.43 o
   7  16   1      120.89       87.74     71.94 o
   8  16   1     2264.14     2231.64     99.49 o
   9  16   1      142.71       89.76     68.77 o
  10  16   1     2065.63     2164.51    102.20 o
  11  16   1      587.93      499.92    131.03 o
 -11  17   1       52.89       68.41     65.42 o
 -10  17   1      773.89      854.53     81.91 o
  -9  17   1      222.79      253.56     62.04 o
  -8  17   1     1784.71     1824.83     76.10 o
  -7  17   1       20.96       10.14     55.84 o
  -6  17   1     5531.20     5551.18    159.12 o
  -5  17   1       27.61       -4.49     39.76 o
  -4  17   1     2847.56     2752.49     56.08 o
  -3  17   1     1245.50     1220.61     45.95 o
  -2  17   1      783.63      783.38     43.26 o
  -1  17   1      954.03      826.66     58.92 o
   0  17   1        6.37       51.27     49.95 o
   1  17   1     1224.89     1166.92     62.12 o
   2  17   1     1685.00     1495.05     91.16 o
   3  17   1      218.05      204.82     32.25 o
   4  17   1     3495.96     3622.33     93.86 o
   5  17   1        0.15      -29.56     37.07 o
   6  17   1     3012.54     3104.85     89.03 o
   7  17   1     1215.39     1248.09     71.01 o
   8  17   1      860.76      993.87     88.02 o
   9  17   1     1068.04     1150.63     90.77 o
  10  17   1       34.37       49.18     74.20 o
  11  17   1      113.83       85.44     66.88 o
 -10  18   1      556.44      487.26     67.00 o
  -9  18   1      663.33      575.33     64.80 o
  -8  18   1      166.61      149.28     57.51 o
  -7  18   1      737.33      827.27     65.95 o
  -6  18   1        2.36       -5.37     57.50 o
  -5  18   1      181.72      214.99     41.24 o
  -4  18   1       99.02       49.55     41.80 o
  -3  18   1     3289.30     3439.49     63.82 o
  -2  18   1     2914.27     2984.76     62.15 o
  -1  18   1     1077.58     1213.12     64.75 o
   0  18   1     5268.06     5253.03    112.55 o
   1  18   1       10.91      -23.23     54.03 o
   2  18   1      732.09      716.07     61.88 o
   3  18   1     4556.83     4594.24     77.91 o
   4  18   1      369.32      269.53     48.38 o
   5  18   1      385.80      469.96     44.75 o
   6  18   1      835.23      733.95     63.18 o
   7  18   1      868.90      884.75     68.35 o
   8  18   1      125.30      103.78     62.52 o
   9  18   1      176.80      218.73     61.70 o
  10  18   1     1407.47     1526.88     96.76 o
 -10  19   1       19.50      -28.91     58.28 o
  -9  19   1      679.12      673.46     68.01 o
  -8  19   1     1214.95     1179.38     78.25 o
  -7  19   1      180.74      229.20     62.13 o
  -6  19   1     1278.94     1238.78     70.25 o
  -5  19   1      182.52      131.86     56.66 o
  -4  19   1      874.75      865.39     51.59 o
  -3  19   1     2822.90     2774.30     56.01 o
  -2  19   1       16.80       40.52     47.52 o
  -1  19   1     4705.56     4942.74     81.16 o
   0  19   1      232.75      195.65     47.34 o
   1  19   1     3654.88     3571.48     72.63 o
   2  19   1       85.48      109.27     46.86 o
   3  19   1      375.33      462.14     49.98 o
   4  19   1       57.83       -2.34     44.09 o
   5  19   1       51.89      -18.62     60.49 o
   6  19   1      894.01      830.74     71.52 o
   7  19   1       47.83       52.66     61.34 o
   8  19   1      346.90      286.95     63.90 o
   9  19   1     1338.93     1391.82     77.71 o
  10  19   1       60.94       44.45     58.33 o
  -9  20   1       46.56      -58.02     63.99 o
  -8  20   1       44.91       15.25     63.52 o
  -7  20   1     2416.20     2383.19     87.00 o
  -6  20   1       36.54       28.45     56.25 o
  -5  20   1     1320.81     1203.34    101.09 o
  -4  20   1      311.00      196.19     43.75 o
  -3  20   1      728.88      684.06     51.55 o
  -2  20   1     1107.88     1074.85     55.42 o
  -1  20   1       28.22       47.07     47.80 o
   0  20   1       97.19       91.69     48.31 o
   1  20   1       24.07      -25.66     46.07 o
   2  20   1     1036.82     1078.23     55.40 o
   3  20   1     5951.02     6059.95     89.51 o
   4  20   1      231.87      207.60     45.10 o
   5  20   1      516.04      482.89     67.45 o
   6  20   1      201.81      169.62     66.31 o
   7  20   1     1269.93     1346.49     74.90 o
   8  20   1        4.69      -23.43     59.21 o
   9  20   1      338.81      247.66     64.35 o
  -8  21   1        0.17      -29.36     65.23 o
  -7  21   1        2.16      -15.06     62.79 o
  -6  21   1       19.83       11.29     57.81 o
  -5  21   1       31.86       -7.94     58.90 o
  -4  21   1        2.03      -26.09     45.04 o
  -3  21   1     1206.64     1256.51     59.68 o
  -2  21   1        2.09       17.85     47.38 o
  -1  21   1     3800.24     3905.81     78.74 o
   0  21   1      310.99      269.16     51.66 o
   1  21   1     2565.67     2633.41     83.48 o
   2  21   1      224.12      197.45     51.49 o
   3  21   1      709.63      757.95     54.51 o
   4  21   1        1.64      -35.78     43.59 o
   5  21   1       48.48       14.11     61.83 o
   6  21   1        4.58        5.69     65.22 o
   7  21   1      677.70      715.58     72.24 o
   8  21   1       53.19      -62.37     66.75 o
  -8  22   1        0.73      -53.92     60.05 o
  -7  22   1     2207.74     2377.67     92.78 o
  -6  22   1        0.14       -2.11     57.98 o
  -5  22   1     1295.20     1247.23     79.63 o
  -4  22   1     1847.16     1885.09     64.27 o
  -3  22   1      578.45      557.73     52.22 o
  -2  22   1      223.65      206.91     53.06 o
  -1  22   1      147.79      151.38     51.38 o
   0  22   1     3077.35     2681.01     77.84 o
   1  22   1     1097.63     1018.85     58.54 o
   2  22   1      145.09      133.03     49.37 o
   3  22   1     1195.25     1273.57     61.51 o
   4  22   1      677.95      678.20     57.81 o
   5  22   1     2179.33     2207.18     88.56 o
   6  22   1       49.55       86.86     64.70 o
   7  22   1      924.14      815.53     87.40 o
  -7  23   1       98.21       85.05     64.36 o
  -6  23   1     1002.60      927.88     73.98 o
  -5  23   1      119.43       96.19     65.05 o
  -4  23   1      374.54      293.97     65.00 o
  -3  23   1       89.57       66.63     48.83 o
  -2  23   1      834.25      761.67     58.05 o
  -1  23   1      739.28      656.18     57.55 o
   0  23   1      136.38       97.26     51.33 o
   1  23   1     1730.72     1617.71     69.12 o
   2  23   1      764.94      820.98     58.90 o
   3  23   1      762.15      759.56     55.96 o
   4  23   1     1109.39     1106.57     90.27 o
   5  23   1       16.43       26.89     60.08 o
   6  23   1      745.80      677.76     74.90 o
  -6  24   1        8.83       28.85     62.53 o
  -5  24   1      525.07      500.34     71.47 o
  -4  24   1      322.03      244.44     60.17 o
  -3  24   1      133.10      142.55     49.36 o
  -2  24   1      920.68      992.26     60.61 o
  -1  24   1      150.78       56.28     49.54 o
   0  24   1     1853.55     2013.16     71.11 o
   1  24   1      726.05      739.00     59.89 o
   2  24   1      203.86      165.38     51.55 o
   3  24   1        6.94       -5.46     47.78 o
   4  24   1        5.77       11.56     59.47 o
   5  24   1      609.33      522.38     70.75 o
  -4  25   1     1072.37     1289.99     79.86 o
  -3  25   1       87.59      109.47     50.47 o
  -2  25   1      370.68      235.03     52.37 o
  -1  25   1      699.40      699.96     58.22 o
   0  25   1       32.79       -3.62     52.61 o
   1  25   1        2.15       -5.88     50.44 o
   2  25   1     1282.31     1326.72     66.19 o
   3  25   1       80.75       84.22     52.39 o
   4  25   1     1416.64     1500.77     84.89 o
  -1  26   1       52.59      -24.28     54.70 o
   0  26   1      890.46      900.16     67.71 o
   1  26   1       12.50      -25.73     55.03 o
 -14   0   2     1833.23     1952.09     95.31 o
 -12   0   2     5672.38     5621.82    122.08 o
 -10   0   2     1187.49     1017.78    116.21 o
  -8   0   2     2015.11     1925.99     35.47 o
  -6   0   2      110.53      120.11     58.79 o
  -4   0   2     2514.65     2074.14    101.31 o
  -2   0   2    11662.54    12080.00    226.53 o
   2   0   2    10112.24     9382.00    117.13 o
   4   0   2    14016.85    13619.83    102.70 o
   6   0   2     6915.05     7283.71     66.91 o
   8   0   2       22.62       93.49     83.48 o
  10   0   2      407.12      314.98    101.90 o
  12   0   2     3394.29     3240.84    164.01 o
  14   0   2      433.94      424.65    123.39 o
 -15   1   2      110.96       54.42     58.42 o
 -14   1   2      274.45      258.19     46.72 o
 -13   1   2       84.68       -1.04     44.93 o
 -12   1   2        9.01       29.34     44.95 o
 -11   1   2      723.89      702.71     61.89 o
 -10   1   2     1613.00     1525.11     74.09 o
  -9   1   2      280.46      266.06     48.50 o
  -8   1   2    10053.41    10322.57    168.82 o
  -7   1   2     2967.19     2878.88     41.41 o
  -6   1   2    16124.74    16212.85    119.23 o
  -5   1   2     7673.57     7472.40    108.53 o
  -4   1   2    12342.05    12657.21    168.53 o
  -3   1   2    21060.46    21789.30    299.14 o
  -2   1   2     3688.09     3632.14     19.34 o
   1   1   2    11943.78    11648.35     79.77 o
   2   1   2    58000.82    54745.93    376.10 o
   3   1   2     1467.52     1505.32     17.65 o
   4   1   2     4347.94     4212.45     29.34 o
   5   1   2        9.18       14.74     16.86 o
   6   1   2     7952.22     7726.73     58.11 o
   7   1   2     2367.04     2406.52     52.72 o
   8   1   2    12725.82    13797.08    228.39 o
   9   1   2     3322.20     3396.25    137.72 o
  10   1   2      599.63      465.02     71.82 o
  11   1   2      115.80      104.36     74.12 o
  12   1   2      883.47      934.75     61.29 o
  13   1   2      107.88      135.59     82.81 o
  14   1   2     1035.79      955.72     97.30 o
 -15   2   2       20.61       -8.47     58.78 o
 -14   2   2     1580.91     1547.86     63.64 o
 -13   2   2       17.60       -0.99     44.39 o
 -12   2   2      703.54      598.34     59.44 o
 -11   2   2       12.58       -9.82     54.46 o
 -10   2   2     8600.16     8512.52    135.45 o
  -9   2   2      724.11      674.60     50.66 o
  -8   2   2      663.01      643.12     29.61 o
  -7   2   2        6.10       11.69     21.14 o
  -6   2   2     3066.15     2983.99     48.10 o
  -5   2   2      309.79      210.15     23.53 o
  -4   2   2     1815.66     1868.72     37.45 o
  -3   2   2     1319.01     1233.16     20.09 o
  -2   2   2      860.07      636.06     11.04 o
  -1   2   2    15137.38    15797.46     88.02 o
   1   2   2    32773.95    33506.06    222.99 o
   2   2   2     2804.91     2871.47     30.96 o
   3   2   2      262.49      274.10     20.84 o
   4   2   2     1331.90     1252.47     22.21 o
   6   2   2    11176.28    11283.86    122.77 o
   7   2   2     4692.55     5047.73     61.83 o
   8   2   2     2814.92     2685.68     48.03 o
   9   2   2     1170.87     1196.66     77.18 o
  10   2   2     2248.98     2345.40     67.84 o
  11   2   2      657.36      567.83     54.16 o
  12   2   2     2851.35     2789.50     82.24 o
  13   2   2      459.82      507.23     85.35 o
  14   2   2       12.54       20.61     78.64 o
 -15   3   2      594.66      525.54     66.02 o
 -14   3   2       32.78        3.30     61.81 o
 -13   3   2      793.39      828.82     63.34 o
 -12   3   2      239.74      144.20     51.63 o
 -11   3   2     3915.22     3817.71     85.22 o
 -10   3   2     2266.69     2254.35     69.55 o
  -9   3   2     1015.05     1031.20     33.17 o
  -8   3   2     4917.45     5048.21     51.26 o
  -7   3   2      239.06      236.43     30.74 o
  -6   3   2    13145.47    13825.95    200.67 o
  -5   3   2      207.32      180.90     21.08 o
  -4   3   2     1104.81     1097.23     41.41 o
  -3   3   2     3148.64     3621.84     51.78 o
  -2   3   2     3770.28     3977.12     42.68 o
  -1   3   2    36281.00    35174.42    205.33 o
   0   3   2     7595.01     7843.35     40.11 o
   1   3   2    82987.46    81156.66    416.42 o
   2   3   2    11508.92    11335.97     87.49 o
   3   3   2     2547.03     2332.08     46.51 o
   4   3   2    11068.06    11648.56     84.23 o
   5   3   2        3.75       -3.99     11.71 o
   6   3   2     1706.89     1602.32     30.84 o
   7   3   2      605.64      674.17     33.11 o
   8   3   2       18.98       61.60     25.53 o
   9   3   2     1693.35     1788.84     39.45 o
  10   3   2     1934.54     2117.00     63.73 o
  11   3   2     2350.80     2443.44     87.78 o
  12   3   2     1172.63     1178.70     92.84 o
  13   3   2     1716.26     1803.87    104.91 o
  14   3   2     1346.16     1279.48    101.94 o
 -14   4   2       90.31        2.28     81.57 o
 -13   4   2      122.10      102.91     54.21 o
 -12   4   2        3.00      -35.03     51.46 o
 -11   4   2        1.76      -44.00     49.10 o
 -10   4   2     1956.39     1904.11     55.71 o
  -9   4   2      395.67      482.98     30.49 o
  -8   4   2     1990.37     1855.91     37.60 o
  -7   4   2     8482.01     8405.15     86.13 o
  -6   4   2      198.22      127.09     26.08 o
  -5   4   2     1473.84     2107.59     33.96 o
  -4   4   2     6031.58     6313.24     42.06 o
  -3   4   2     3605.50     3808.92     51.10 o
  -1   4   2     1281.37     1194.04     17.74 o
   0   4   2     3125.63     3213.83     34.08 o
   1   4   2    22266.69    23952.38     65.80 o
   2   4   2    48742.27    52581.14    420.35 o
   3   4   2    36317.36    35517.49    247.63 o
   4   4   2     2304.92     2512.94     59.57 o
   5   4   2     3398.67     3219.66     34.02 o
   6   4   2     2373.70     2225.87     33.42 o
   7   4   2     8074.89     8327.54    139.78 o
   8   4   2      106.36      108.38     26.10 o
   9   4   2       67.58       62.10     26.03 o
  10   4   2      766.88      760.52     54.91 o
  11   4   2       92.25       78.89     45.04 o
  12   4   2     1292.49     1382.32     96.12 o
  13   4   2      849.85      924.43     92.71 o
  14   4   2       67.74       31.26     77.92 o
 -14   5   2       15.44       -6.99     77.26 o
 -13   5   2     2708.16     3048.50    115.47 o
 -12   5   2        0.02      -33.83     48.71 o
 -11   5   2     7154.68     6803.13    142.30 o
 -10   5   2      841.74      760.22     45.24 o
  -9   5   2     3975.55     3929.82     51.90 o
  -8   5   2        1.39        0.60     26.15 o
  -7   5   2     4681.71     4884.16     57.68 o
  -6   5   2       32.90       77.12     25.27 o
  -5   5   2    11147.82    11274.89     67.19 o
  -4   5   2       29.02       46.48      9.60 o
  -3   5   2    13751.22    13686.55    118.31 o
  -2   5   2        1.66       31.86     11.24 o
  -1   5   2     1874.11     1685.06     41.43 o
   0   5   2       31.39       24.18     14.19 o
   1   5   2    78583.55    79366.20    540.13 o
   2   5   2     8143.95     9166.56    132.42 o
   3   5   2     6537.24     6653.72     53.37 o
   4   5   2      799.07      774.21     21.69 o
   5   5   2     1478.13     1481.81     26.60 o
   6   5   2      336.05      228.81     21.06 o
   7   5   2     4313.05     4214.98     47.02 o
   8   5   2       36.59        7.30     24.41 o
   9   5   2     4743.23     4913.35     75.25 o
  10   5   2      829.45      777.33     43.91 o
  11   5   2     6053.23     6171.36    108.11 o
  12   5   2      314.33      341.66     76.84 o
  13   5   2     1503.34     1590.90    100.50 o
  14   5   2       37.07       31.73     75.70 o
 -14   6   2        6.15      -14.24     75.15 o
 -13   6   2     1181.93     1072.99     87.98 o
 -12   6   2      332.00      382.74     63.50 o
 -11   6   2      454.06      495.98     44.98 o
 -10   6   2      197.95      105.59     29.85 o
  -9   6   2     6663.02     6517.30     75.24 o
  -8   6   2     1796.30     1701.40     37.66 o
  -7   6   2    10757.35    11122.82    147.68 o
  -6   6   2      167.77      208.75     26.03 o
  -5   6   2    29089.83    28397.16    153.84 o
  -4   6   2     9614.21    10463.43     47.04 o
  -3   6   2     2699.40     2533.75     28.76 o
  -2   6   2       90.42       99.81     10.30 o
  -1   6   2    10812.13    10617.39     88.62 o
   0   6   2    28241.67    28847.60    166.82 o
   1   6   2      200.67      299.92      9.85 o
   2   6   2      655.33      872.48     20.77 o
   3   6   2    23078.70    22906.98    221.58 o
   4   6   2     3391.18     3688.58     58.45 o
   5   6   2    30331.50    30396.89    330.81 o
   6   6   2      728.87      709.83     38.30 o
   7   6   2     2434.96     2304.67     38.03 o
   8   6   2      838.05      772.29     31.84 o
   9   6   2       21.35        3.73     26.75 o
  10   6   2       24.18       25.24     52.80 o
  11   6   2     1844.77     1680.15     75.22 o
  12   6   2        3.67       53.81     60.11 o
  13   6   2     1553.49     1762.69    102.82 o
  14   6   2       30.83      -27.72     76.73 o
 -14   7   2      877.23      859.89     95.96 o
 -13   7   2      650.35      579.35     63.49 o
 -12   7   2      219.66      240.90     58.29 o
 -11   7   2     2754.77     2833.53     72.18 o
 -10   7   2       18.75       12.06     28.30 o
  -9   7   2     1061.02     1096.73     37.55 o
  -8   7   2     2820.82     2831.67     45.17 o
  -7   7   2      611.56      667.26     33.35 o
  -6   7   2     3872.04     3853.34     48.46 o
  -5   7   2     6686.70     7098.18     78.10 o
  -4   7   2      415.26      509.51     17.11 o
  -3   7   2     3277.24     3207.00     31.04 o
  -2   7   2     1471.27     1590.51     19.96 o
  -1   7   2    38082.89    38322.66    360.14 o
   0   7   2     2868.90     2808.80     33.73 o
   1   7   2    19221.71    19941.54     85.93 o
   2   7   2      562.62      566.57     14.69 o
   3   7   2     4542.15     4742.19     39.97 o
   4   7   2     8282.40     8957.52     97.10 o
   5   7   2      772.92      748.94     23.03 o
   6   7   2     1103.69     1079.59     38.63 o
   7   7   2     6934.52     6820.94     75.89 o
   8   7   2      513.13      497.88     27.48 o
   9   7   2     5538.67     5699.17     61.05 o
  10   7   2        4.48      -29.17     52.03 o
  11   7   2     1900.14     1879.48     74.15 o
  12   7   2       10.67      -20.37     59.47 o
  13   7   2      751.72      696.97     84.05 o
  14   7   2      223.92      201.82     88.28 o
 -14   8   2      496.96      520.88     82.24 o
 -13   8   2        0.21      -19.34     54.23 o
 -12   8   2     2243.44     2275.35     80.34 o
 -11   8   2       71.24       11.62     48.12 o
 -10   8   2      374.18      437.66     32.94 o
  -9   8   2     4498.63     4171.33    166.45 o
  -8   8   2     5537.87     5304.84     60.99 o
  -7   8   2     7066.92     7114.56     71.45 o
  -6   8   2     2575.44     2750.67     32.29 o
  -5   8   2     4417.42     4788.94     40.91 o
  -4   8   2    10921.88    11878.53     64.73 o
  -3   8   2     2941.68     2896.17     28.59 o
  -2   8   2    11246.33    10442.51     76.84 o
  -1   8   2      828.03      951.86     26.69 o
   0   8   2      517.23      720.63     26.13 o
   1   8   2     9573.05     9355.61     53.13 o
   2   8   2     1939.85     1796.30     25.17 o
   3   8   2     2488.88     2640.22     28.58 o
   4   8   2      691.92      693.06     20.47 o
   5   8   2     3187.33     3370.76     50.19 o
   6   8   2     3219.40     3255.46     40.54 o
   7   8   2     1359.74     1414.47     33.92 o
   8   8   2     2149.23     2183.14     40.23 o
   9   8   2      109.99       60.72     37.75 o
  10   8   2     1161.18     1217.29     50.62 o
  11   8   2      311.15      395.90     58.72 o
  12   8   2     1029.15      991.48     71.11 o
  13   8   2      522.51      399.94     63.35 o
 -14   9   2      889.75      838.89     67.87 o
 -13   9   2     1198.11     1174.30     68.71 o
 -12   9   2      424.68      355.10     58.88 o
 -11   9   2      806.80      763.11     58.34 o
 -10   9   2      130.29      156.12     30.04 o
  -9   9   2      374.99      314.63     31.19 o
  -8   9   2    17595.70    17590.27    124.33 o
  -7   9   2      147.00      151.22     28.04 o
  -6   9   2     8437.68     9033.34     86.54 o
  -5   9   2       72.41       75.53     15.79 o
  -4   9   2    12128.17    12184.24     97.29 o
  -3   9   2      476.01      387.87     16.53 o
  -2   9   2     5461.59     5484.49     35.65 o
  -1   9   2     3879.34     3982.52     43.76 o
   0   9   2    25225.49    25613.02    236.53 o
   1   9   2      807.70      698.30     22.70 o
   2   9   2    35970.41    38375.41    302.92 o
   3   9   2      257.05      327.23     17.12 o
   4   9   2    18300.36    19117.48    132.95 o
   5   9   2      716.80      748.14     23.81 o
   6   9   2     6296.61     6244.01    108.12 o
   7   9   2      228.15      177.35     23.07 o
   8   9   2      453.57      467.25     40.58 o
   9   9   2      156.14      138.39     39.60 o
  10   9   2      149.24      127.81     42.02 o
  11   9   2      966.98      855.76     65.79 o
  12   9   2      662.58      724.00     66.43 o
  13   9   2      379.29      381.03     62.91 o
 -13  10   2      101.24       75.48     53.04 o
 -12  10   2     4367.16     4228.00    131.65 o
 -11  10   2       33.29       84.94     51.22 o
 -10  10   2     1984.59     1875.42     54.73 o
  -9  10   2       50.59       18.20     28.32 o
  -8  10   2      411.09      418.51     31.49 o
  -7  10   2     1407.90     1390.62     45.17 o
  -6  10   2      646.73      593.69     21.61 o
  -5  10   2     1028.82     1155.34     25.85 o
  -4  10   2     4027.29     3959.25     36.82 o
  -3  10   2       13.51        4.32     13.75 o
  -2  10   2    13973.80    13986.71    170.68 o
  -1  10   2     1982.52     2109.76     49.61 o
   0  10   2     9804.62     9322.63     68.71 o
   1  10   2     1057.15     1343.93     32.07 o
   2  10   2     1061.07     1054.49     32.00 o
   3  10   2     7627.90     8204.44     49.63 o
   4  10   2      805.56      803.04     22.90 o
   5  10   2      340.37      367.45     21.29 o
   6  10   2      254.37      302.01     21.33 o
   7  10   2      123.74      113.20     34.27 o
   8  10   2     8372.53     8400.45     92.15 o
   9  10   2       38.71       34.66     38.39 o
  10  10   2     8051.11     7884.49    149.72 o
  11  10   2       28.59       -2.80     55.08 o
  12  10   2     1551.79     1364.82     73.90 o
  13  10   2       50.70       63.72     57.33 o
 -13  11   2      368.38      302.03     57.88 o
 -12  11   2        0.86       38.05     51.13 o
 -11  11   2     1958.02     1954.81     62.77 o
 -10  11   2     3010.54     2898.17     63.29 o
  -9  11   2      458.15      348.65     39.32 o
  -8  11   2     3903.68     3985.42     70.99 o
  -7  11   2     1543.30     1468.43     40.64 o
  -6  11   2     6452.34     6583.68     84.39 o
  -5  11   2     1925.57     1969.95     33.13 o
  -4  11   2     7658.34     7748.07     48.00 o
  -3  11   2     2061.84     2187.27     42.51 o
  -2  11   2      729.19      697.84     30.11 o
  -1  11   2     7601.60     8179.79    100.15 o
   0  11   2       21.26       40.84     28.73 o
   1  11   2     1753.03     1642.94     31.59 o
   2  11   2    11567.48    12370.70     70.04 o
   3  11   2      820.18      788.25     22.09 o
   4  11   2    14072.03    14425.63     70.13 o
   5  11   2       39.52       38.46     18.93 o
   6  11   2     2180.39     2264.41     36.98 o
   7  11   2      169.67      136.59     36.20 o
   8  11   2      694.61      741.77     44.81 o
   9  11   2      399.38      385.16     43.79 o
  10  11   2       97.20      128.78     44.13 o
  11  11   2       87.10       47.33     53.16 o
  12  11   2      819.38      882.41     71.02 o
  13  11   2       72.14       55.61     58.19 o
 -13  12   2       55.56       57.61     51.35 o
 -12  12   2     2222.27     2230.46     77.03 o
 -11  12   2      286.02      246.92     43.44 o
 -10  12   2     1151.03     1116.74     48.76 o
  -9  12   2      247.78      210.79     38.56 o
  -8  12   2      557.23      585.46     32.01 o
  -7  12   2     2293.41     2373.79     46.57 o
  -6  12   2       64.37       39.48     19.10 o
  -5  12   2     1490.32     1520.68     28.43 o
  -4  12   2     1645.04     1737.96     29.32 o
  -3  12   2        2.99        4.66     13.03 o
  -2  12   2     9188.37     9384.69     84.42 o
  -1  12   2      116.88      116.30     29.62 o
   0  12   2     8922.15     9229.87    126.05 o
   1  12   2     1568.44     1393.81     38.28 o
   2  12   2     1880.88     1785.75     40.60 o
   3  12   2     5301.95     5273.83     41.53 o
   4  12   2       94.95      137.38     20.58 o
   5  12   2     2278.38     2350.73     40.09 o
   6  12   2     6825.98     6921.84     77.81 o
   7  12   2     1085.86     1137.16     46.42 o
   8  12   2      697.23      665.59     44.66 o
   9  12   2      199.24      226.14     44.37 o
  10  12   2     1502.17     1596.14     56.45 o
  11  12   2      174.51      192.70     53.02 o
  12  12   2     1946.73     2044.38     80.28 o
 -13  13   2      422.28      368.49     56.86 o
 -12  13   2        3.83       23.25     48.84 o
 -11  13   2     1676.76     1577.75     56.45 o
 -10  13   2     1709.96     1608.37     62.20 o
  -9  13   2     1039.38     1020.58     47.32 o
  -8  13   2      634.36      702.76     41.10 o
  -7  13   2      127.47       81.73     27.29 o
  -6  13   2     4244.43     4112.94     75.93 o
  -5  13   2     5197.02     5426.06     46.21 o
  -4  13   2      312.57      304.37     19.65 o
  -3  13   2     5517.75     5653.43     39.91 o
  -2  13   2        0.81       16.18     21.24 o
  -1  13   2     5044.88     4883.66     59.66 o
   0  13   2       10.75        3.87     31.19 o
   1  13   2     6576.63     6356.58    138.75 o
   2  13   2     2087.21     1954.49     30.96 o
   3  13   2     1818.53     1914.61     32.86 o
   4  13   2      892.40      845.84     25.67 o
   5  13   2      173.77      208.33     29.63 o
   6  13   2     6806.80     6748.25     76.59 o
   7  13   2      791.44      720.55     42.46 o
   8  13   2     2587.46     2686.88     60.67 o
   9  13   2     5005.61     5094.49     81.76 o
  10  13   2       68.32       69.93     41.31 o
  11  13   2     2461.81     2611.87     69.99 o
  12  13   2        2.73       -1.39     53.38 o
 -12  14   2      219.76      222.88     69.70 o
 -11  14   2      238.28      316.64     53.45 o
 -10  14   2      366.72      317.29     41.98 o
  -9  14   2     1955.32     2108.84     61.02 o
  -8  14   2      511.95      524.01     40.89 o
  -7  14   2     4865.95     4822.21     78.63 o
  -6  14   2      413.61      376.78     28.27 o
  -5  14   2    13919.63    14580.15     73.20 o
  -4  14   2      747.98      710.35     30.18 o
  -3  14   2     2780.09     2825.20     40.79 o
  -2  14   2     6184.07     6161.21     75.36 o
  -1  14   2      383.04      382.93     35.32 o
   0  14   2     1293.99     1309.23     44.48 o
   1  14   2     1637.91     1657.50     60.16 o
   2  14   2      629.85      627.46     51.80 o
   3  14   2     6566.16     6873.46     52.25 o
   4  14   2       40.79       47.69     18.64 o
   5  14   2     7810.96     7935.54    132.92 o
   6  14   2      547.70      513.59     37.57 o
   7  14   2      720.14      744.91     43.49 o
   8  14   2       40.59       37.95     38.73 o
   9  14   2       56.90       66.23     40.02 o
  10  14   2      560.95      633.84     49.01 o
  11  14   2      206.33      178.94     43.78 o
  12  14   2      646.63      636.36     62.43 o
 -12  15   2        0.75      -61.51     61.51 o
 -11  15   2     1365.49     1387.81     72.04 o
 -10  15   2      144.05      106.78     51.81 o
  -9  15   2      889.17      928.49     57.36 o
  -8  15   2       57.22       62.35     46.61 o
  -7  15   2      547.91      433.77     44.75 o
  -6  15   2       81.36       91.03     31.84 o
  -5  15   2     2701.54     2773.42     51.66 o
  -4  15   2      453.28      469.36     30.71 o
  -3  15   2      587.77      662.61     29.05 o
  -2  15   2     1896.24     1936.26     53.76 o
  -1  15   2     2671.20     2579.71     53.10 o
   0  15   2     2072.23     2228.82     54.42 o
   1  15   2     6104.15     6227.14    144.75 o
   2  15   2       20.73      -33.47     51.36 o
   3  15   2      137.90      119.52     31.35 o
   4  15   2       52.21       63.27     32.48 o
   5  15   2     1229.69     1125.45     46.83 o
   6  15   2     1161.31     1163.27     54.35 o
   7  15   2     2650.99     2650.66     70.65 o
   8  15   2        8.36        4.20     46.04 o
   9  15   2     3531.78     3816.18     85.72 o
  10  15   2      407.37      514.26     78.58 o
  11  15   2     2170.30     2556.63    135.16 o
 -11  16   2       90.36       46.45     65.48 o
 -10  16   2       98.10      136.28     70.89 o
  -9  16   2     2301.18     2545.55     99.95 o
  -8  16   2      107.62       92.53     54.94 o
  -7  16   2     5281.59     5286.57     98.67 o
  -6  16   2       21.60       45.50     70.14 o
  -5  16   2     4626.64     4771.04     65.65 o
  -4  16   2      231.74      283.50     36.71 o
  -3  16   2      239.57      189.76     35.43 o
  -2  16   2      791.27      783.44     41.18 o
  -1  16   2       96.63       70.10     35.42 o
   0  16   2        3.16       -7.48     38.76 o
   1  16   2     1596.82     1490.60     63.23 o
   2  16   2        6.44      -49.24     52.43 o
   3  16   2     2356.05     2224.98     97.72 o
   4  16   2      179.71      138.57     62.52 o
   5  16   2     4194.95     4302.84    121.23 o
   6  16   2      302.02      287.77     60.81 o
   7  16   2     1537.12     1557.45    122.05 o
   8  16   2      437.33      320.24     77.14 o
   9  16   2       70.04       44.80     67.67 o
  10  16   2        7.17      -25.06     75.28 o
  11  16   2      108.72       70.54     67.60 o
 -11  17   2     1776.14     1680.72     92.87 o
 -10  17   2      329.86      300.47     61.77 o
  -9  17   2      451.06      465.21     58.91 o
  -8  17   2      159.27       75.33     57.52 o
  -7  17   2        1.66        4.98     55.22 o
  -6  17   2     1035.57     1020.03     67.77 o
  -5  17   2     2161.52     2262.17     51.70 o
  -4  17   2      829.48      917.72     43.21 o
  -3  17   2     4508.91     4404.44     68.19 o
  -2  17   2       93.71       86.75     37.35 o
  -1  17   2     6640.02     6798.79    100.68 o
   0  17   2     1134.98     1148.21     61.54 o
   1  17   2      484.93      514.52     56.11 o
   2  17   2       16.43      -17.77     53.73 o
   3  17   2     3917.49     3941.29     91.64 o
   4  17   2     2614.65     2572.24     83.94 o
   5  17   2     1316.28     1397.88     52.77 o
   6  17   2       27.02        5.97     60.31 o
   7  17   2      652.79      723.96     63.68 o
   8  17   2      936.00      955.87     86.25 o
   9  17   2     2573.20     2328.95    104.63 o
  10  17   2       37.63       -6.04     74.08 o
  11  17   2      251.87      256.48     73.71 o
 -10  18   2      826.26      860.99     68.82 o
  -9  18   2      587.60      699.22     65.44 o
  -8  18   2      739.24      726.24     64.46 o
  -7  18   2     1536.67     1627.35     75.44 o
  -6  18   2      284.73      125.76     59.51 o
  -5  18   2      961.34      971.65     54.96 o
  -4  18   2     2842.25     2806.25     58.15 o
  -3  18   2      331.14      305.12     40.04 o
  -2  18   2     3737.56     3773.28     67.45 o
  -1  18   2       13.42       -5.79     41.07 o
   0  18   2     2563.53     2612.54     76.98 o
   1  18   2      618.36      548.77     62.22 o
   2  18   2      453.14      435.92     61.12 o
   3  18   2     1467.36     1552.21     76.71 o
   4  18   2        7.74       -9.07     40.54 o
   5  18   2     1940.82     1832.59     79.32 o
   6  18   2      457.70      476.03     64.82 o
   7  18   2     1416.71     1344.60     75.58 o
   8  18   2     1686.92     1654.04     80.84 o
   9  18   2       17.71      -45.95     89.84 o
  10  18   2     1023.93     1037.23     88.89 o
 -10  19   2      514.25      479.93     61.04 o
  -9  19   2      690.09      875.96     69.87 o
  -8  19   2     1908.97     1984.87     83.23 o
  -7  19   2       84.29       13.27     56.89 o
  -6  19   2     1359.49     1387.01     72.95 o
  -5  19   2      290.19      297.74     42.02 o
  -4  19   2     1924.53     1985.47     68.45 o
  -3  19   2      268.32      157.01     40.15 o
  -2  19   2      795.09      832.01     46.77 o
  -1  19   2     3592.34     3686.91     98.58 o
   0  19   2      177.68      188.79     55.00 o
   1  19   2        3.78       14.19     54.69 o
   2  19   2     3283.24     3227.07     94.78 o
   3  19   2      406.13      465.05     49.14 o
   4  19   2     2099.13     2054.01     60.88 o
   5  19   2      467.42      320.18     61.29 o
   6  19   2     1087.87     1010.21     71.45 o
   7  19   2      108.22      103.72     61.34 o
   8  19   2      205.32      139.94     62.60 o
   9  19   2     1157.09     1096.10     74.69 o
  -9  20   2       30.95       13.54     60.11 o
  -8  20   2      280.73      320.55     61.25 o
  -7  20   2       43.49       37.38     57.39 o
  -6  20   2        5.30      -29.03     58.58 o
  -5  20   2      213.99      183.65     57.91 o
  -4  20   2     1085.51     1188.42     53.94 o
  -3  20   2       20.56        1.86     38.38 o
  -2  20   2     3383.49     3493.19     73.05 o
  -1  20   2        7.41       33.44     55.80 o
   0  20   2     2728.38     2624.78     79.66 o
   1  20   2        1.22      -15.74     60.18 o
   2  20   2     2735.94     2803.78     72.60 o
   3  20   2        1.96       54.73     46.80 o
   4  20   2       37.32       39.74     42.50 o
   5  20   2        8.52      -21.51     59.90 o
   6  20   2      615.96      629.35     69.88 o
   7  20   2        0.70       20.60     61.96 o
   8  20   2      895.54      963.95     73.43 o
   9  20   2       21.31       11.71     61.49 o
  -9  21   2       58.38      -16.13     56.52 o
  -8  21   2     2130.51     2142.56     85.92 o
  -7  21   2       13.98      -10.33     57.64 o
  -6  21   2     1976.24     1866.90    133.93 o
  -5  21   2       35.61       52.08     58.55 o
  -4  21   2      223.44      196.51     45.95 o
  -3  21   2        1.96      -37.45     46.81 o
  -2  21   2      864.28      834.97     64.42 o
  -1  21   2      277.03      305.26     51.31 o
   0  21   2      241.33      219.78     50.98 o
   1  21   2       42.64       21.51     49.11 o
   2  21   2     3551.47     3393.06     81.42 o
   3  21   2      734.34      830.77     56.51 o
   4  21   2     2834.06     2975.50     81.15 o
   5  21   2      266.98      136.98     63.98 o
   6  21   2     2438.17     2472.60     94.31 o
   7  21   2      205.40      227.89     62.71 o
   8  21   2      344.05      334.27     70.61 o
  -8  22   2      596.16      594.98     66.85 o
  -7  22   2      538.01      610.60     68.91 o
  -6  22   2       85.22       30.58     61.02 o
  -5  22   2      500.17      462.88     67.22 o
  -4  22   2      332.52      321.38     48.54 o
  -3  22   2      162.53      121.37     47.70 o
  -2  22   2     2395.12     2587.20     71.81 o
  -1  22   2       56.21        3.93     47.33 o
   0  22   2     1392.49     1439.14     63.22 o
   1  22   2      183.20      136.37     53.47 o
   2  22   2     2490.30     2364.68     72.23 o
   3  22   2      385.87      322.44     49.84 o
   4  22   2        7.99        2.62     44.97 o
   5  22   2      956.01      927.00     92.97 o
   6  22   2       29.43       13.45     68.88 o
   7  22   2        1.89      -19.75     67.48 o
  -7  23   2        9.26       15.46     58.34 o
  -6  23   2      645.24      616.01     72.01 o
  -5  23   2        2.76      -13.93     62.05 o
  -4  23   2       32.09       65.90     45.89 o
  -3  23   2     1665.52     1649.58     63.24 o
  -2  23   2      355.64      304.43     54.83 o
  -1  23   2     1250.66     1267.47     63.65 o
   0  23   2      751.22      683.83     57.22 o
   1  23   2      767.27      640.57     55.97 o
   2  23   2      129.49       89.40     52.09 o
   3  23   2       21.60       29.97     47.63 o
   4  23   2     1601.53     1663.02    102.72 o
   5  23   2       85.62       68.36     61.45 o
   6  23   2      721.96      671.55     76.91 o
  -6  24   2        8.40        7.75     58.71 o
  -5  24   2     1139.55     1237.08     81.22 o
  -4  24   2        3.93        5.49     60.68 o
  -3  24   2        3.24       36.04     48.31 o
  -2  24   2      102.70       81.90     50.36 o
  -1  24   2      406.12      306.42     53.64 o
   0  24   2      397.50      479.25     55.64 o
   1  24   2     1427.52     1419.04     65.81 o
   2  24   2       99.95       53.31     49.55 o
   3  24   2      584.91      608.04     62.84 o
   4  24   2       34.06      -24.11     64.09 o
   5  24   2     1466.96     1596.55     83.41 o
  -4  25   2       98.89       40.86     60.09 o
  -3  25   2     2717.72     2693.89     76.16 o
  -2  25   2        1.13      -19.28     49.77 o
  -1  25   2      280.42      191.22     52.05 o
   0  25   2       93.33       22.70     53.11 o
   1  25   2     1565.12     1360.18     70.02 o
   2  25   2       19.48       34.04     50.72 o
   3  25   2      273.28      265.85     53.26 o
   4  25   2        1.66      -27.16     64.28 o
  -1  26   2      213.25      140.27     55.59 o
   0  26   2       42.40       56.16     51.48 o
   1  26   2      661.96      659.04     60.55 o
 -15   0   3      327.92      310.69     65.62 o
 -13   0   3        6.04      -32.04     67.02 o
 -11   0   3     2890.71     2667.40    209.81 o
  -9   0   3     4049.60     3874.64    130.02 o
  -7   0   3    17828.12    17626.62    206.43 o
  -5   0   3      245.88      378.96     58.89 o
  -3   0   3     6588.41     5468.09    192.89 o
   1   0   3    19407.26    18881.47    151.83 o
   3   0   3    12111.36    11727.87    129.79 o
   5   0   3     2221.95     2167.05     41.10 o
   7   0   3     8944.49     7374.62   1147.14 o
   9   0   3      620.25      738.27    111.43 o
  11   0   3       65.24       10.67    101.99 o
  13   0   3     3466.79     3487.19    179.97 o
 -15   1   3      700.13      608.95     55.00 o
 -14   1   3      136.18       57.68     48.70 o
 -13   1   3     1704.55     1779.14     63.11 o
 -12   1   3      322.60      312.70     49.17 o
 -11   1   3     3187.74     3194.52     75.26 o
 -10   1   3     1432.51     1209.38     66.77 o
  -9   1   3     3612.97     3521.04     98.42 o
  -8   1   3     5371.94     5420.71     58.73 o
  -7   1   3     1057.64     1128.08     21.81 o
  -6   1   3     2052.91     1860.11     36.70 o
  -5   1   3    22571.92    23034.08    137.35 o
  -4   1   3     3754.76     3718.59     34.76 o
  -3   1   3    68909.17    70173.30    393.35 o
  -2   1   3     3256.98     3402.76     23.88 o
  -1   1   3     1983.36     2119.27     23.15 o
   2   1   3    43008.95    42991.09    312.98 o
   3   1   3      492.39      563.03     17.70 o
   4   1   3     1632.63     1411.22     21.22 o
   5   1   3    15512.60    15840.95     79.44 o
   6   1   3     1976.99     1806.58     27.33 o
   7   1   3    10610.04    10719.28     94.49 o
   8   1   3      214.32      230.77     29.06 o
   9   1   3     7144.54     7132.37    217.23 o
  10   1   3      198.59      146.53     72.84 o
  11   1   3      583.15      518.47     79.58 o
  12   1   3      961.12     1026.52     62.38 o
  13   1   3     1635.83     1601.38    175.00 o
  14   1   3        6.51      -34.05     77.90 o
 -15   2   3      760.34      602.53     67.18 o
 -14   2   3     2094.98     2146.21    104.23 o
 -13   2   3        0.11      -45.50     45.50 o
 -12   2   3     1957.62     1826.96     73.31 o
 -11   2   3     1755.97     1611.12     67.93 o
 -10   2   3     1070.53     1134.17    105.04 o
  -9   2   3     4197.23     4218.07     60.31 o
  -8   2   3      208.31      176.48     33.29 o
  -7   2   3     9733.63     9675.21     74.76 o
  -6   2   3       13.17       19.17     23.37 o
  -5   2   3    23538.54    24176.34    122.67 o
  -4   2   3     1588.07     1962.05     29.35 o
  -3   2   3     2496.50     2621.81     29.05 o
  -2   2   3     8353.70     8182.92     33.34 o
  -1   2   3       65.82       61.96      8.42 o
   0   2   3    13258.88    12799.19     57.21 o
   1   2   3    18744.72    19023.42    127.23 o
   2   2   3    10706.60     9772.49     63.04 o
   3   2   3    16509.13    15468.63    257.22 o
   4   2   3     5551.00     5918.87     60.50 o
   5   2   3     8256.29     7980.85     45.32 o
   6   2   3      126.72      104.93     14.28 o
   7   2   3      413.93      444.61     18.02 o
   8   2   3     8051.73     8093.85     74.62 o
   9   2   3      804.70      826.71     73.67 o
  10   2   3       94.35       76.88     72.33 o
  11   2   3      158.82      128.75     46.66 o
  12   2   3      258.20      241.43     77.94 o
  13   2   3     2396.97     2577.59    121.13 o
  14   2   3      341.24      278.23     83.22 o
 -15   3   3      999.28      986.17     74.46 o
 -14   3   3       70.58       20.88     46.85 o
 -13   3   3       11.87       -8.54     45.41 o
 -12   3   3      125.96       73.79     53.23 o
 -11   3   3     2419.18     2448.82     90.51 o
 -10   3   3     2926.26     2942.28     74.59 o
  -9   3   3     3260.14     3018.96     57.86 o
  -8   3   3     8730.20     8564.55     77.41 o
  -7   3   3     9388.04     9398.40     74.21 o
  -6   3   3      390.49      293.51     26.15 o
  -5   3   3      118.73      213.93     21.46 o
  -4   3   3     1422.05     1201.77     16.62 o
  -3   3   3       36.52       14.94      8.37 o
  -2   3   3        0.13       24.91      9.32 o
  -1   3   3     3035.89     3182.95     23.13 o
   0   3   3       19.91       77.70     15.70 o
   1   3   3   242110.97   233064.81   1748.99 o
   2   3   3     6916.57     6718.80     90.72 o
   3   3   3     5784.39     5610.19     34.56 o
   4   3   3    25399.95    24365.37    146.25 o
   5   3   3     5353.88     5678.62     70.91 o
   6   3   3     3465.34     3290.53     39.61 o
   7   3   3     2715.55     2627.38     29.16 o
   8   3   3       25.98       32.55     30.18 o
   9   3   3       12.84      -12.25     36.28 o
  10   3   3      185.31      159.95     43.69 o
  11   3   3     3006.02     3099.56     74.00 o
  12   3   3     1827.68     1832.59    102.63 o
  13   3   3     1211.65     1262.61     99.68 o
  14   3   3      617.14      727.37     92.41 o
 -14   4   3      668.86      557.47     67.04 o
 -13   4   3      753.96      735.96     61.32 o
 -12   4   3     3115.65     2982.32     88.10 o
 -11   4   3       29.99       -6.34     50.54 o
 -10   4   3     3334.07     3355.70     70.12 o
  -9   4   3      455.80      460.58     30.74 o
  -8   4   3     1095.84     1089.72     40.32 o
  -7   4   3     1226.05     1243.20     36.80 o
  -6   4   3    10996.75    11169.17     73.39 o
  -5   4   3     5130.29     5345.17     49.22 o
  -4   4   3    14020.34    13820.13    119.46 o
  -3   4   3     1218.42     1419.44     18.77 o
  -2   4   3     5067.67     5643.46     34.93 o
  -1   4   3     1212.55     1314.28     19.15 o
   0   4   3    26126.75    26906.45    145.30 o
   1   4   3    31857.86    33409.09    130.08 o
   2   4   3    36948.71    35923.51    344.57 o
   3   4   3     2226.69     2405.96     44.34 o
   4   4   3     9871.37     9681.77    149.90 o
   5   4   3     2624.31     2571.98     51.25 o
   6   4   3     4326.26     4131.97     73.19 o
   7   4   3       93.56      123.10     23.89 o
   8   4   3     2859.71     2940.25     46.90 o
   9   4   3      237.37      239.37     28.08 o
  10   4   3     4349.66     4550.44     71.39 o
  11   4   3        3.09       29.48     71.69 o
  12   4   3      762.15      840.67     86.22 o
  13   4   3      645.45      667.07     94.75 o
  14   4   3        2.07        6.30     77.42 o
 -14   5   3        6.29      -74.66     74.66 o
 -13   5   3       78.09       39.27     53.96 o
 -12   5   3      838.23      789.38     59.21 o
 -11   5   3        4.70        1.80     42.59 o
 -10   5   3     1057.81     1156.36     48.70 o
  -9   5   3      294.59      235.69     29.01 o
  -8   5   3    11490.30    11296.04    151.65 o
  -7   5   3      175.68       90.43     28.26 o
  -6   5   3    24438.73    25648.11    163.04 o
  -5   5   3      532.16      429.62     13.03 o
  -4   5   3      293.09      209.89     12.41 o
  -3   5   3     1054.91     1141.00     21.36 o
  -2   5   3     1015.92     1169.96     26.80 o
  -1   5   3    17232.47    18367.65    137.42 o
   0   5   3     9248.18     9556.48     49.33 o
   1   5   3     9000.03     9998.54     87.83 o
   2   5   3     1286.80     1059.70     36.50 o
   3   5   3     1217.74     1461.10     24.63 o
   4   5   3    37962.30    39076.82    544.83 o
   5   5   3     2298.25     2514.69     31.65 o
   6   5   3     4809.76     4826.10     81.43 o
   7   5   3     1171.23     1122.94     31.52 o
   8   5   3     2328.72     2470.66     42.36 o
   9   5   3     1169.21     1257.56     37.32 o
  10   5   3     1507.90     1471.99     68.93 o
  11   5   3        3.40       -3.48     60.81 o
  12   5   3     1568.65     1731.49    103.63 o
  13   5   3        0.03       89.90     79.39 o
  14   5   3     3308.74     3427.89    348.94 o
 -14   6   3     1745.19     1694.23    102.64 o
 -13   6   3       85.86       68.86     70.48 o
 -12   6   3     4626.58     4850.32     79.29 o
 -11   6   3      407.98      407.06     43.07 o
 -10   6   3     4140.86     4148.85     86.27 o
  -9   6   3      426.66      391.91     30.47 o
  -8   6   3     1070.19     1116.90     41.16 o
  -7   6   3      461.52      511.44     33.14 o
  -6   6   3     1071.23     1092.09     32.51 o
  -5   6   3      683.56      670.60     17.24 o
  -4   6   3     1363.75     1068.00     26.65 o
  -3   6   3     1098.68     1112.56     19.72 o
  -2   6   3    36524.13    35643.71    178.82 o
  -1   6   3        8.34       35.54     14.94 o
   0   6   3     2220.49     2484.16     34.56 o
   1   6   3        1.33       -1.36     10.06 o
   2   6   3    27428.90    28712.70    278.62 o
   3   6   3     2217.12     2124.58     21.74 o
   4   6   3        0.17       25.83     12.40 o
   5   6   3       16.52       15.03     16.35 o
   6   6   3     4180.78     4106.55     42.30 o
   7   6   3      591.39      559.72     26.60 o
   8   6   3    13652.18    13708.22    149.86 o
   9   6   3        6.96        1.90     26.29 o
  10   6   3     3208.00     3309.02     85.10 o
  11   6   3       12.82        8.47     56.22 o
  12   6   3     2873.24     2794.49     89.11 o
  13   6   3       43.47       35.16     73.67 o
  14   6   3      342.79      322.78     82.23 o
 -14   7   3      506.11      421.42     88.92 o
 -13   7   3      388.11      355.80     61.61 o
 -12   7   3      630.19      672.45     47.84 o
 -11   7   3        8.50        6.90     38.12 o
 -10   7   3        9.09       20.58     28.38 o
  -9   7   3      162.92      105.08     30.00 o
  -8   7   3     4966.14     5153.27     68.27 o
  -7   7   3      590.93      505.60     32.59 o
  -6   7   3     8609.43     8683.01     63.19 o
  -5   7   3     7589.74     7664.85     56.13 o
  -4   7   3     1077.88      928.64     19.98 o
  -3   7   3     1909.77     1793.24     25.04 o
  -2   7   3     5578.50     5883.34     57.78 o
  -1   7   3       23.74       29.47     16.62 o
   0   7   3     5941.54     6247.32     54.35 o
   1   7   3     3019.18     2808.82     41.74 o
   2   7   3    14502.37    14416.93     90.15 o
   3   7   3     7963.75     8684.87     73.59 o
   4   7   3    16680.11    17461.32    195.79 o
   5   7   3     2607.24     2713.34     40.49 o
   6   7   3     4258.13     4257.94     63.62 o
   7   7   3     1034.56     1055.92     29.69 o
   8   7   3      299.83      333.21     26.38 o
   9   7   3      366.10      332.24     40.21 o
  10   7   3       17.84       39.27     52.40 o
  11   7   3     2070.88     2102.96     81.08 o
  12   7   3     1145.13     1138.28     71.41 o
  13   7   3       17.14       -6.83     74.78 o
 -14   8   3      580.55      560.50     85.26 o
 -13   8   3       63.38       12.22     54.29 o
 -12   8   3     3518.63     3297.89    104.30 o
 -11   8   3      407.63      364.20     40.40 o
 -10   8   3      372.47      323.17     31.91 o
  -9   8   3     6116.50     6299.68     87.62 o
  -8   8   3      425.54      376.01     34.43 o
  -7   8   3     5096.64     5071.65     59.18 o
  -6   8   3     1706.23     1917.36     36.45 o
  -5   8   3     6569.25     6917.39    118.22 o
  -4   8   3      756.06      612.34     30.33 o
  -3   8   3     5083.34     5346.31     76.07 o
  -2   8   3     4074.59     4154.56     85.51 o
  -1   8   3     2889.72     2610.61     39.56 o
   0   8   3      274.97      344.06     25.10 o
   1   8   3     8229.94     8563.62     39.32 o
   2   8   3    12986.27    13915.24    118.96 o
   3   8   3     1039.17     1134.55     29.02 o
   4   8   3      234.11      233.26     14.63 o
   5   8   3     7816.85     7763.93     50.50 o
   6   8   3     1354.40     1381.42     28.84 o
   7   8   3      538.76      571.75     25.15 o
   8   8   3     2648.42     2613.12     57.02 o
   9   8   3       30.58        9.57     39.53 o
  10   8   3     1018.47     1034.31     50.82 o
  11   8   3      589.54      645.48     63.97 o
  12   8   3     1176.12     1174.34     69.85 o
  13   8   3     1029.48      993.98     81.49 o
 -14   9   3      167.78       95.10     52.73 o
 -13   9   3     1025.60     1143.62     67.65 o
 -12   9   3        0.72       48.08     51.38 o
 -11   9   3     2972.47     2848.11     78.13 o
 -10   9   3       52.16       34.12     29.48 o
  -9   9   3       10.92       18.58     28.32 o
  -8   9   3     3014.74     3067.50     57.87 o
  -7   9   3     1267.92     1213.43     37.14 o
  -6   9   3       25.96       45.24     16.77 o
  -5   9   3     3737.29     3681.61     49.01 o
  -4   9   3      512.42      495.20     22.80 o
  -3   9   3    22881.54    23915.61    157.08 o
  -2   9   3     1750.83     1849.87     22.75 o
  -1   9   3    31468.59    30955.86    157.13 o
   0   9   3     5316.71     5225.79     52.03 o
   1   9   3    16932.77    17700.22    187.07 o
   2   9   3     4243.68     4373.25     31.44 o
   3   9   3     1363.67     1411.22     22.88 o
   4   9   3      621.43      656.69     23.81 o
   5   9   3     1375.97     1220.55     25.31 o
   6   9   3      950.53      928.10     26.02 o
   7   9   3     3313.52     3511.81     60.06 o
   8   9   3       69.53       24.79     37.89 o
   9   9   3     3235.26     3407.52    100.23 o
  10   9   3       25.95       -4.40     41.32 o
  11   9   3     1395.46     1372.17     99.37 o
  12   9   3      174.74      121.76     59.19 o
  13   9   3     1102.47     1175.48     77.40 o
 -14  10   3      105.59       63.35     50.66 o
 -13  10   3      181.33      174.05     51.97 o
 -12  10   3       12.88       -4.64     51.38 o
 -11  10   3      572.13      581.79     55.31 o
 -10  10   3        8.82      -17.85     30.15 o
  -9  10   3     3408.06     3652.06     54.24 o
  -8  10   3      183.66      213.05     32.91 o
  -7  10   3     9249.08     9062.57     77.19 o
  -6  10   3     4718.83     4763.03     62.69 o
  -5  10   3    19716.23    20124.41    188.41 o
  -4  10   3        8.43       25.64     15.27 o
  -3  10   3      115.95      101.47     15.26 o
  -2  10   3      988.68      906.75     53.28 o
  -1  10   3     4985.90     5033.50     52.74 o
   0  10   3    12785.59    12966.89     95.99 o
   1  10   3     5905.78     5833.88     59.98 o
   2  10   3      118.90      118.14     13.64 o
   3  10   3    13025.29    13190.80    112.88 o
   4  10   3     2606.16     2664.64     38.87 o
   5  10   3     8412.09     8456.58     54.67 o
   6  10   3      115.99       74.92     31.71 o
   7  10   3     6102.99     6066.37     76.71 o
   8  10   3      234.90      226.56     40.66 o
   9  10   3      581.87      540.18     44.80 o
  10  10   3      179.39      218.87     43.95 o
  11  10   3     1026.84      982.32     66.68 o
  12  10   3       18.16      -25.78     57.44 o
  13  10   3      541.34      528.41     63.21 o
 -13  11   3     1329.95     1374.33     69.38 o
 -12  11   3       48.35      105.04     51.49 o
 -11  11   3     3253.09     3117.01     72.41 o
 -10  11   3        0.99       -9.74     38.48 o
  -9  11   3      559.61      622.01     34.42 o
  -8  11   3       17.60       27.28     29.97 o
  -7  11   3      102.85      100.31     31.69 o
  -6  11   3      499.73      463.45     21.93 o
  -5  11   3     3062.46     3040.43     36.52 o
  -4  11   3      812.26      745.65     21.52 o
  -3  11   3     5725.63     5827.39     55.73 o
  -2  11   3       24.34       12.65     25.10 o
  -1  11   3     5965.19     5713.03     58.07 o
   0  11   3     1526.77     1691.21     41.10 o
   1  11   3     5454.79     5014.44    174.07 o
   2  11   3     2482.10     2498.59     31.57 o
   3  11   3      172.83      275.41     33.66 o
   4  11   3      414.49      410.17     21.04 o
   5  11   3       39.43       26.04     15.96 o
   6  11   3      258.77      248.32     34.71 o
   7  11   3     4101.23     4007.61     65.73 o
   8  11   3     2280.31     2266.40     58.47 o
   9  11   3     4581.28     4694.45    109.15 o
  10  11   3      787.25      756.44     50.46 o
  11  11   3     2613.98     2621.07    132.08 o
  12  11   3      172.56      179.20     58.09 o
  13  11   3      912.14      869.33     69.73 o
 -13  12   3        3.75       -9.90     51.77 o
 -12  12   3     1547.38     1283.80     85.13 o
 -11  12   3      315.07      318.20     43.29 o
 -10  12   3        2.58      -22.53     37.88 o
  -9  12   3     2455.65     2536.31     63.33 o
  -8  12   3       26.02       26.37     29.41 o
  -7  12   3     4411.38     4389.09     58.38 o
  -6  12   3        7.33        5.42     18.49 o
  -5  12   3     6128.26     6387.90     60.91 o
  -4  12   3      159.82      117.34     16.63 o
  -3  12   3     1703.72     1590.52     23.66 o
  -2  12   3     2783.97     2706.44     72.18 o
  -1  12   3     2971.08     3150.81     49.35 o
   0  12   3     5524.84     5851.41     68.02 o
   1  12   3     8057.58     7712.17     97.88 o
   2  12   3     1401.47     1650.20     50.56 o
   3  12   3     6453.91     6563.81    104.56 o
   4  12   3       20.07       23.92     16.53 o
   5  12   3     3222.65     3190.81     53.96 o
   6  12   3     1055.26      984.59     43.71 o
   7  12   3     2769.40     2770.51     59.62 o
   8  12   3      947.86      992.15     49.24 o
   9  12   3      282.24      266.79     43.18 o
  10  12   3     2342.71     2633.28     86.02 o
  11  12   3      208.08      163.12     53.48 o
  12  12   3      235.05      253.10     58.69 o
 -13  13   3      652.80      579.64     76.17 o
 -12  13   3       44.76       15.69     48.07 o
 -11  13   3      983.03      987.48     50.94 o
 -10  13   3     1188.10     1281.24     61.31 o
  -9  13   3       33.04       10.20     37.33 o
  -8  13   3     3610.31     3656.91     57.68 o
  -7  13   3       33.01       29.95     26.97 o
  -6  13   3     1814.74     1967.82     34.30 o
  -5  13   3     4251.17     4311.33     42.17 o
  -4  13   3        3.46       10.86     15.86 o
  -3  13   3     8517.86     8207.74    129.21 o
  -2  13   3     2548.20     2438.63     48.28 o
  -1  13   3      826.54      738.97     36.12 o
   0  13   3     1205.51     1215.53     42.60 o
   1  13   3     2176.19     2196.92     51.01 o
   2  13   3     5530.85     5759.48     50.93 o
   3  13   3     1198.24     1148.03     24.11 o
   4  13   3     7680.31     8055.41     55.95 o
   5  13   3        2.37       -7.46     30.05 o
   6  13   3     2577.19     2626.21     55.33 o
   7  13   3     1323.60     1288.91     49.29 o
   8  13   3      253.18      277.23     42.06 o
   9  13   3     1231.62     1263.94     53.15 o
  10  13   3      166.12      230.92     44.50 o
  11  13   3     2017.05     2149.44     79.70 o
  12  13   3      900.60      897.20     66.36 o
 -12  14   3     1661.16     1561.73    117.07 o
 -11  14   3      165.55      133.12     49.09 o
 -10  14   3     1997.20     2095.37    126.89 o
  -9  14   3       27.60       15.95     47.69 o
  -8  14   3       55.67      100.48     37.48 o
  -7  14   3      298.19      297.07     35.96 o
  -6  14   3     1915.86     2036.80     40.19 o
  -5  14   3      350.21      379.18     29.99 o
  -4  14   3     3149.16     3251.70     45.78 o
  -3  14   3      350.90      386.94     27.33 o
  -2  14   3     7802.01     7857.43     76.04 o
  -1  14   3      381.31      306.38     35.08 o
   0  14   3     6335.07     6105.39    111.29 o
   1  14   3       12.66      -14.30     39.62 o
   2  14   3        3.20      -20.69     49.69 o
   3  14   3     4907.38     4998.61     75.11 o
   4  14   3     3341.15     3515.01     55.65 o
   5  14   3     2897.06     2889.86     77.16 o
   6  14   3     3082.18     3056.75     99.72 o
   7  14   3       86.81       72.08     37.17 o
   8  14   3     3410.14     3648.10     92.82 o
   9  14   3       61.75       38.55     39.36 o
  10  14   3     2227.70     2317.94     64.98 o
  11  14   3       71.16      177.55     42.54 o
  12  14   3      519.78      547.37     57.52 o
 -12  15   3       13.27      -66.04     66.04 o
 -11  15   3        3.94       -9.83     49.03 o
 -10  15   3      822.69      822.96     65.01 o
  -9  15   3        0.02       11.04     45.99 o
  -8  15   3     5832.84     5948.70     83.94 o
  -7  15   3       10.77       -5.25     32.79 o
  -6  15   3     5356.74     5687.83     70.35 o
  -5  15   3     1143.86     1100.21     36.33 o
  -4  15   3      567.45      568.78     31.11 o
  -3  15   3       27.74       18.94     24.77 o
  -2  15   3      575.32      494.01     37.84 o
  -1  15   3      915.72      861.44     42.60 o
   0  15   3     1148.89     1061.97     45.60 o
   1  15   3      322.52      239.49     49.26 o
   2  15   3     2275.63     2254.58     68.74 o
   3  15   3      825.10      751.31     61.03 o
   4  15   3    10148.32    10841.22     94.50 o
   5  15   3      374.02      316.48     43.20 o
   6  15   3     1866.68     2033.26     64.85 o
   7  15   3      101.62       69.76     45.15 o
   8  15   3      642.90      680.28     55.38 o
   9  15   3        7.58       24.05     47.80 o
  10  15   3        9.71       85.54     52.17 o
  11  15   3        2.10      -19.21     66.91 o
 -12  16   3     1028.63      777.29    117.06 o
 -11  16   3      193.34      189.43     68.76 o
 -10  16   3      991.49      990.79     62.29 o
  -9  16   3      439.65      483.07     47.72 o
  -8  16   3      542.27      532.55     48.88 o
  -7  16   3        5.06      -24.01     44.21 o
  -6  16   3     2903.37     2807.29     55.68 o
  -5  16   3        4.51        1.63     32.03 o
  -4  16   3    12749.13    12519.87    145.49 o
  -3  16   3      482.32      463.67     39.05 o
  -2  16   3     4143.61     4248.66     65.25 o
  -1  16   3      191.80      265.81     39.69 o
   0  16   3     6306.70     6311.03    124.06 o
   1  16   3      635.81      583.15     56.09 o
   2  16   3      292.05      208.05     55.16 o
   3  16   3     1343.38     1290.49     74.85 o
   4  16   3      226.95      226.56     60.15 o
   5  16   3       12.38       -5.13     61.58 o
   6  16   3     2468.07     2527.10    102.91 o
   7  16   3       23.77       10.15     74.25 o
   8  16   3     2225.22     2432.75    104.16 o
   9  16   3       52.50       15.71     70.72 o
  10  16   3     2534.97     2766.76    112.95 o
  11  16   3        3.94      -57.93     67.07 o
 -11  17   3      659.34      728.76     66.90 o
 -10  17   3      670.06      661.42     63.55 o
  -9  17   3      422.50      261.14     58.78 o
  -8  17   3     1641.52     1472.26     86.19 o
  -7  17   3        0.05       -9.24     64.60 o
  -6  17   3     2947.07     2935.75    102.96 o
  -5  17   3     1079.03     1058.46     43.85 o
  -4  17   3     1818.33     1755.74     50.84 o
  -3  17   3      598.26      531.49     41.63 o
  -2  17   3      185.49      137.45     38.00 o
  -1  17   3     1738.15     1722.92     53.69 o
   0  17   3     1788.30     1680.13     55.64 o
   1  17   3      545.89      455.45     58.54 o
   2  17   3      899.43      900.81     62.47 o
   3  17   3      109.16      112.49     66.58 o
   4  17   3     4002.22     3745.15     93.73 o
   5  17   3        1.75       19.67     58.19 o
   6  17   3     2044.19     2095.36     78.50 o
   7  17   3      450.11      380.21     76.34 o
   8  17   3      330.30      330.70     80.30 o
   9  17   3      280.33      210.31     75.63 o
  10  17   3       48.67       59.25     74.09 o
 -11  18   3      582.91      588.79     63.85 o
 -10  18   3      154.40      118.00     53.46 o
  -9  18   3      410.91      407.43     62.02 o
  -8  18   3        4.51      -20.32     54.52 o
  -7  18   3      776.21      750.27     63.55 o
  -6  18   3       12.10       10.71     65.73 o
  -5  18   3     3892.95     3859.93     65.38 o
  -4  18   3     1199.74     1219.96     47.30 o
  -3  18   3      457.74      387.52     41.52 o
  -2  18   3     3285.87     3314.59     68.64 o
  -1  18   3       59.65       43.04     41.90 o
   0  18   3     1970.69     1796.54     68.56 o
   1  18   3     1328.32     1169.13     66.42 o
   2  18   3     1529.06     1491.80     74.84 o
   3  18   3    11119.42    11000.24    134.91 o
   4  18   3      135.64       79.83     61.82 o
   5  18   3      435.67      420.97     67.79 o
   6  18   3     2336.53     2255.89     85.28 o
   7  18   3      735.16      775.43     70.03 o
   8  18   3      166.25      120.43     61.91 o
   9  18   3       10.17       14.11     73.39 o
  10  18   3      308.87      255.64     92.52 o
 -10  19   3      531.84      468.60     64.87 o
  -9  19   3      679.24      765.75     66.10 o
  -8  19   3      217.95      239.58     59.67 o
  -7  19   3        1.27      -24.71     54.32 o
  -6  19   3      294.31      317.33     63.45 o
  -5  19   3      459.18      512.54     49.59 o
  -4  19   3       58.13       62.57     38.77 o
  -3  19   3     2800.52     2710.17     62.27 o
  -2  19   3        5.96       17.82     41.89 o
  -1  19   3     2907.82     2960.72     75.16 o
   0  19   3       26.07      -34.85     54.58 o
   1  19   3     1182.95     1108.51     67.30 o
   2  19   3      493.63      523.89     68.74 o
   3  19   3        0.27      -17.65     65.07 o
   4  19   3      211.99      225.94     66.50 o
   5  19   3      745.88      716.39     88.25 o
   6  19   3      364.71      364.15     62.97 o
   7  19   3     1849.74     1922.49     84.56 o
   8  19   3      194.62      128.59     60.63 o
   9  19   3     1032.57      998.03     76.51 o
  -9  20   3     1378.08     1411.09     77.95 o
  -8  20   3        5.30       50.94     55.53 o
  -7  20   3      965.45      967.35     69.28 o
  -6  20   3        4.41       34.82     54.49 o
  -5  20   3     1192.90     1098.02     81.94 o
  -4  20   3        7.08       24.87     49.83 o
  -3  20   3      625.05      568.55     45.91 o
  -2  20   3        9.67        8.31     41.58 o
  -1  20   3      376.47      249.54     58.92 o
   0  20   3       65.98      -12.63     56.45 o
   1  20   3     1621.75     1639.70     75.88 o
   2  20   3      305.23      315.73     60.33 o
   3  20   3     3934.21     3987.33    108.74 o
   4  20   3        0.25       -0.44     43.00 o
   5  20   3     1223.90     1273.67     89.67 o
   6  20   3       21.74        3.16     64.56 o
   7  20   3     2037.72     1876.08     85.14 o
   8  20   3       48.59       12.95     63.38 o
   9  20   3        4.76       -6.67     63.13 o
  -9  21   3      456.75      508.98     65.05 o
  -8  21   3       51.00       47.43     58.99 o
  -7  21   3      224.01      213.18     58.76 o
  -6  21   3      156.11      111.56     57.72 o
  -5  21   3     1573.66     1517.74     92.43 o
  -4  21   3        4.16      -28.04     46.59 o
  -3  21   3     1501.36     1661.04     56.92 o
  -2  21   3      389.64      344.12     47.34 o
  -1  21   3     2243.92     2073.02     79.10 o
   0  21   3       22.52       -5.81     56.63 o
   1  21   3     1512.56     1548.79     72.81 o
   2  21   3       19.00       22.32     61.75 o
   3  21   3      412.47      387.72     75.85 o
   4  21   3      773.67      777.09     57.72 o
   5  21   3      345.36      191.66     93.74 o
   6  21   3       16.38      -32.98     66.73 o
   7  21   3      518.83      507.84     70.52 o
   8  21   3       16.89       11.72     64.23 o
  -8  22   3       20.57       71.70     58.89 o
  -7  22   3     2412.37     2206.43     85.61 o
  -6  22   3      110.84      122.84     60.58 o
  -5  22   3     1333.40     1490.94     79.97 o
  -4  22   3      577.37      554.06     51.96 o
  -3  22   3      315.98      330.14     49.91 o
  -2  22   3     1484.41     1516.38     74.22 o
  -1  22   3        4.43      -49.65     60.65 o
   0  22   3      889.22      742.77     69.85 o
   1  22   3      595.69      600.57     56.76 o
   2  22   3        3.36      -11.67     48.18 o
   3  22   3     1621.96     1596.61     70.01 o
   4  22   3      102.90       68.24     62.45 o
   5  22   3     1640.89     1566.90     82.49 o
   6  22   3      440.98      402.74     75.07 o
   7  22   3      630.20      454.68     70.48 o
  -7  23   3        0.92        8.59     60.03 o
  -6  23   3      516.98      579.99     70.99 o
  -5  23   3      414.30      421.80     67.28 o
  -4  23   3        1.02       24.15     45.62 o
  -3  23   3      171.63      207.84     51.95 o
  -2  23   3       42.83       -5.13     49.01 o
  -1  23   3     2273.75     2387.05     72.65 o
   0  23   3       15.27      -46.76     51.30 o
   1  23   3       10.09      -22.77     50.30 o
   2  23   3      921.19      999.52     60.67 o
   3  23   3       66.77       37.90     44.86 o
   4  23   3      724.17      784.06     94.14 o
   5  23   3       37.41       31.01     65.61 o
   6  23   3      538.19      543.00     76.45 o
  -6  24   3       11.10        1.10     61.01 o
  -5  24   3      308.08      305.46     63.38 o
  -4  24   3      479.73      423.40     62.55 o
  -3  24   3       25.02       72.65     47.81 o
  -2  24   3     1238.46     1319.16     62.64 o
  -1  24   3       34.60       -6.15     49.66 o
   0  24   3     1574.58     1651.57     66.57 o
   1  24   3      115.28       94.22     54.23 o
   2  24   3      408.00      373.20     55.11 o
   3  24   3      177.59      104.86     50.61 o
   4  24   3      368.95      381.16     73.21 o
   5  24   3      423.92      398.04     68.42 o
  -4  25   3       61.22       82.07     65.32 o
  -3  25   3       26.18       54.42     50.52 o
  -2  25   3        1.37        2.65     51.13 o
  -1  25   3       95.89       39.90     49.72 o
   0  25   3       75.46       75.74     53.10 o
   1  25   3        2.57       -0.73     51.33 o
   2  25   3      363.21      340.58     52.95 o
   3  25   3      135.43      112.28     49.96 o
   0  26   3      969.55      868.28     68.96 o
 -14   0   4     3479.02     3355.29    113.66 o
 -12   0   4     1532.94     1568.94     84.44 o
 -10   0   4     3257.59     3200.40     93.19 o
  -8   0   4      186.47      158.22     55.85 o
  -6   0   4     9776.11    10494.68    372.56 o
  -4   0   4    29936.78    30147.45    287.34 o
  -2   0   4   167279.36   168402.42   1756.39 o
   0   0   4    29133.46    31094.40    122.84 o
   2   0   4      132.65      133.53     12.52 o
   4   0   4    13096.89    13396.43    107.91 o
   6   0   4    15188.65    16743.49    349.07 o
   8   0   4       15.16       -8.01     24.86 o
  10   0   4       97.57      136.85    103.67 o
  12   0   4     2091.45     2002.77    156.94 o
  14   0   4      324.94      264.32    131.70 o
 -15   1   4        9.17      -47.56     47.56 o
 -14   1   4        0.18      -51.63     51.63 o
 -13   1   4      491.59      540.53     53.13 o
 -12   1   4     2556.79     2368.47     67.13 o
 -11   1   4      799.45      744.84     54.07 o
 -10   1   4     2401.33     2435.81     62.47 o
  -9   1   4        6.64      -24.58     44.65 o
  -8   1   4     5364.12     5429.93     77.09 o
  -7   1   4      550.14      497.30     40.14 o
  -6   1   4    14737.25    15200.15    137.20 o
  -5   1   4     2638.14     2344.31     35.41 o
  -4   1   4     4626.29     4401.39     29.49 o
  -3   1   4    14353.44    14559.75     50.41 o
  -2   1   4     3501.30     3747.17     40.39 o
  -1   1   4     3665.32     3199.64     30.62 o
   0   1   4    23129.72    21154.80    117.68 o
   1   1   4      296.65      241.50      8.71 o
   2   1   4     7982.46     7120.60     50.30 o
   3   1   4     6581.80     6540.09     39.00 o
   4   1   4    30238.43    29146.14    116.29 o
   5   1   4        2.96       -3.64     16.04 o
   6   1   4     6473.38     6343.92     69.34 o
   7   1   4     4057.40     4263.03     73.78 o
   8   1   4      495.52      504.95     38.47 o
   9   1   4       31.76      -18.56     71.42 o
  10   1   4        3.41      -71.95     73.68 o
  11   1   4        2.31      -41.16     77.61 o
  12   1   4     2335.52     2152.77    110.61 o
  13   1   4       72.27      100.75     83.61 o
  14   1   4     2038.31     2113.93    111.51 o
 -15   2   4        4.88      -29.27     47.97 o
 -14   2   4     1474.97     1402.85     63.44 o
 -13   2   4       20.24      -36.68     47.33 o
 -12   2   4     1218.41     1167.93     56.73 o
 -11   2   4       78.70      -56.49     56.49 o
 -10   2   4     5549.64     5407.17    115.49 o
  -9   2   4      230.02      220.79     46.60 o
  -8   2   4      261.05      301.99     33.84 o
  -7   2   4     1634.96     1537.68     38.62 o
  -6   2   4     9146.06     9948.87     68.30 o
  -5   2   4    11383.60    11526.65    156.86 o
  -4   2   4    23877.09    23984.08    152.03 o
  -3   2   4     1923.52     2292.76     22.02 o
  -2   2   4     5476.78     5513.85     77.63 o
  -1   2   4    22284.44    23396.19    184.21 o
   0   2   4      237.42      265.23      9.43 o
   1   2   4     6936.94     7609.57     58.47 o
   2   2   4    14770.20    13649.36    105.57 o
   3   2   4    16924.90    16659.99     85.71 o
   4   2   4       84.45       94.15     15.77 o
   5   2   4     1045.35      937.65     22.51 o
   6   2   4     3170.53     3170.82     41.36 o
   7   2   4     4665.78     4910.01     51.62 o
   8   2   4     4856.67     4825.60     84.00 o
   9   2   4      592.10      613.25     73.73 o
  10   2   4     2897.52     3055.23    106.35 o
  11   2   4     1047.89      827.37     65.17 o
  12   2   4     1104.28     1055.94     96.89 o
  13   2   4      205.41      222.20     87.11 o
  14   2   4       93.98       92.47     83.97 o
 -15   3   4     1568.98     1750.98     84.10 o
 -14   3   4       12.17      -41.69     45.32 o
 -13   3   4     1344.70     1333.54     58.34 o
 -12   3   4      393.30      342.34     55.74 o
 -11   3   4      569.94      513.96     57.18 o
 -10   3   4        6.15       -7.64     51.48 o
  -9   3   4      343.64      370.74     38.70 o
  -8   3   4     7261.94     7058.09     71.45 o
  -7   3   4      893.60      875.57     34.16 o
  -6   3   4     2294.96     2175.20     38.49 o
  -5   3   4    13714.58    13603.98     50.68 o
  -4   3   4      130.01      214.43     12.10 o
  -3   3   4     4489.75     4435.52     54.16 o
  -2   3   4     2994.43     2869.25     24.38 o
  -1   3   4     3918.52     4021.30     54.33 o
   0   3   4     1019.39     1269.30     26.02 o
   1   3   4    17987.44    17252.39    139.99 o
   2   3   4    36701.94    36010.37    150.16 o
   3   3   4     2515.14     2577.35     42.76 o
   4   3   4      422.34      437.64     18.31 o
   5   3   4     5359.13     5195.90     40.92 o
   6   3   4      298.13      282.13     17.24 o
   7   3   4    15315.20    15574.61     69.76 o
   8   3   4     1360.30     1434.11     43.87 o
   9   3   4     3259.80     3081.85     78.93 o
  10   3   4      170.05      133.84     44.58 o
  11   3   4       11.03       10.12     78.12 o
  12   3   4      620.89      647.42     88.56 o
  13   3   4      179.09      187.25     87.41 o
  14   3   4     1021.02      925.36     94.55 o
 -15   4   4        1.67      -21.34     63.45 o
 -14   4   4      192.89      168.19     47.70 o
 -13   4   4      547.15      434.28     58.02 o
 -12   4   4        7.00      -34.62     53.78 o
 -11   4   4     6833.97     6930.64    105.35 o
 -10   4   4      749.08      648.08     45.45 o
  -9   4   4    12740.77    12654.70    100.24 o
  -8   4   4      472.26      391.74     34.23 o
  -7   4   4     5829.04     5617.86     73.91 o
  -6   4   4     8782.28     8647.06    112.46 o
  -5   4   4      276.21      191.43     11.78 o
  -4   4   4      156.13      179.59     12.37 o
  -3   4   4       63.74       63.62     10.67 o
  -2   4   4      840.76      828.24     22.74 o
  -1   4   4     2010.39     2117.68     23.19 o
   0   4   4     5197.33     4898.43     84.90 o
   1   4   4    10005.56     9155.35     42.02 o
   2   4   4     4419.84     4849.19     48.80 o
   3   4   4    43199.97    44363.22    267.54 o
   4   4   4      962.38     1153.11     18.01 o
   5   4   4    11911.33    11973.16     87.42 o
   6   4   4        1.18       -3.60     13.12 o
   7   4   4     3170.38     3275.95     52.33 o
   8   4   4     6282.36     6677.68    117.05 o
   9   4   4        9.69        3.85     26.32 o
  10   4   4     1287.93     1327.07     69.72 o
  11   4   4     2360.10     2328.40    103.33 o
  12   4   4       47.85      -21.85     79.75 o
  13   4   4     2830.27     2994.21    237.22 o
  14   4   4        2.41      -67.20     79.03 o
 -14   5   4      147.60       97.35     61.87 o
 -13   5   4     1167.62     1167.62     81.09 o
 -12   5   4       89.46       37.53     51.61 o
 -11   5   4     3407.17     3395.84     69.65 o
 -10   5   4      813.00      750.72     45.29 o
  -9   5   4     2564.46     2439.66     53.38 o
  -8   5   4        2.61       -2.34     31.74 o
  -7   5   4        5.87       14.95     27.11 o
  -6   5   4        0.11        6.90      7.26 o
  -5   5   4    11883.82    11846.89    111.15 o
  -4   5   4      147.30      164.39     13.48 o
  -3   5   4    13912.28    14287.05     67.87 o
  -2   5   4     6310.12     6024.36     80.92 o
  -1   5   4    24763.17    24177.57    188.59 o
   0   5   4      451.03      439.26     14.42 o
   1   5   4    23609.41    23516.35     85.72 o
   2   5   4     2350.31     2784.60     32.00 o
   3   5   4      256.01      317.30     22.86 o
   4   5   4      423.01      365.04     14.92 o
   5   5   4     4819.61     4885.25     41.54 o
   6   5   4      609.22      624.57     23.38 o
   7   5   4    10211.32    10566.97    106.52 o
   8   5   4     2725.44     2711.10     45.05 o
   9   5   4     5981.34     6239.08    151.01 o
  10   5   4      559.64      592.30     62.27 o
  11   5   4     2034.26     2059.12     80.18 o
  12   5   4        3.11       12.04     77.11 o
  13   5   4      428.53      373.46     84.64 o
  14   5   4      217.08      270.33     85.30 o
 -14   6   4      853.59      717.84     88.68 o
 -13   6   4       38.35        6.13     49.42 o
 -12   6   4      125.52      168.35     43.02 o
 -11   6   4     3396.22     3476.66     68.31 o
 -10   6   4      807.61      776.65     35.44 o
  -9   6   4     1527.45     1437.24     45.30 o
  -8   6   4     3028.14     2834.07     51.68 o
  -7   6   4    20122.33    19926.51    134.74 o
  -6   6   4      973.03      999.22     18.65 o
  -5   6   4      846.55      750.01     19.07 o
  -4   6   4     4873.54     5398.67     60.36 o
  -3   6   4      425.92      393.53     16.55 o
  -2   6   4     4119.29     4365.07     35.76 o
  -1   6   4      117.56       99.61     13.13 o
   0   6   4     4131.84     4255.48     38.21 o
   1   6   4    10259.75     9375.89     54.47 o
   2   6   4     2347.26     2667.37     50.65 o
   3   6   4    29066.31    29175.00    270.51 o
   4   6   4     1649.52     1726.75     22.05 o
   5   6   4     5829.55     6153.64     96.62 o
   6   6   4       19.54       26.90     17.04 o
   7   6   4     1688.10     1732.69     45.62 o
   8   6   4       15.26       14.27     24.01 o
   9   6   4      425.46      416.31     41.24 o
  10   6   4       44.95       37.51     53.86 o
  11   6   4       53.27       35.88     60.01 o
  12   6   4        6.03       39.79     62.46 o
  13   6   4     2645.39     2808.07    118.07 o
 -14   7   4       31.44       46.23     80.34 o
 -13   7   4     3343.80     3409.71     92.13 o
 -12   7   4      751.35      806.30     49.31 o
 -11   7   4     1042.70      926.79     48.43 o
 -10   7   4      277.69      275.82     30.54 o
  -9   7   4      211.51      187.78     34.17 o
  -8   7   4     3286.87     3305.57     54.14 o
  -7   7   4     1737.29     1696.58     48.01 o
  -6   7   4     1435.55     1437.40     25.78 o
  -5   7   4     8132.81     8450.66    120.59 o
  -4   7   4      155.50      118.78     14.97 o
  -3   7   4    19185.98    18885.39    150.54 o
  -2   7   4     4138.48     4080.28     52.14 o
  -1   7   4     1976.75     2071.87     30.48 o
   0   7   4     8721.79     9286.17     86.19 o
   1   7   4    12367.74    12938.66    125.85 o
   2   7   4      236.75      289.47     17.96 o
   3   7   4    15711.51    15590.16    137.42 o
   4   7   4    14736.68    14703.32    192.15 o
   5   7   4     6617.90     6573.17     54.58 o
   6   7   4     1124.13     1040.26     25.78 o
   7   7   4     2271.49     2309.38     36.79 o
   8   7   4        2.62       10.29     36.88 o
   9   7   4     2887.22     2954.10     62.91 o
  10   7   4      160.05      184.29     58.53 o
  11   7   4     1254.02     1289.05     71.76 o
  12   7   4      574.16      464.83     67.69 o
  13   7   4      556.93      457.65     85.08 o
 -14   8   4     2617.45     2726.04    258.08 o
 -13   8   4      338.57      354.98     58.49 o
 -12   8   4     1023.62      971.36     63.04 o
 -11   8   4     2040.43     1978.93     77.35 o
 -10   8   4     1769.50     1882.69     54.71 o
  -9   8   4     3861.00     3825.18     62.38 o
  -8   8   4      146.71      127.25     31.57 o
  -7   8   4     4272.49     4224.28     55.50 o
  -6   8   4      288.34      256.77     23.78 o
  -5   8   4     9999.25    10397.77     96.81 o
  -4   8   4     9457.27     9761.36     99.13 o
  -3   8   4     1004.13     1106.77     28.05 o
  -2   8   4      851.66      753.98     15.46 o
  -1   8   4      463.13      381.64     23.60 o
   0   8   4    26051.07    25551.11     99.55 o
   1   8   4     6079.24     6082.64     37.86 o
   2   8   4     3708.84     3910.33     64.54 o
   3   8   4     2625.16     2343.80     86.91 o
   4   8   4     1642.13     1586.17     20.99 o
   5   8   4     3422.44     3326.97     33.02 o
   6   8   4     3147.30     3135.78     38.58 o
   7   8   4      394.39      402.64     37.77 o
   8   8   4     4949.13     4896.48    114.10 o
   9   8   4      690.03      704.59     46.77 o
  10   8   4     5777.13     5691.41     84.10 o
  11   8   4       40.90       14.64     57.18 o
  12   8   4      514.42      485.17     66.59 o
  13   8   4      344.15      262.80     64.22 o
 -14   9   4        0.77      -26.68     53.32 o
 -13   9   4     2002.97     1948.17     87.89 o
 -12   9   4     1616.23     1481.95     69.41 o
 -11   9   4        0.58       -5.52     36.40 o
 -10   9   4      927.47      978.98     38.15 o
  -9   9   4     1666.78     1645.68     47.34 o
  -8   9   4     4765.55     4782.46     72.03 o
  -7   9   4     3854.64     3835.29     54.50 o
  -6   9   4    13220.71    13185.15    136.94 o
  -5   9   4     3146.63     3426.88     38.55 o
  -4   9   4     1718.37     1612.27     24.70 o
  -3   9   4     1644.19     1862.22     26.08 o
  -2   9   4     1285.74     1085.31     26.75 o
  -1   9   4     2392.47     2068.81     40.03 o
   0   9   4     7433.80     7410.62     76.35 o
   1   9   4      304.27      338.42     15.19 o
   2   9   4     1656.76     1463.86     26.55 o
   3   9   4     1628.60     1758.63     29.92 o
   4   9   4    11914.65    11150.65    105.48 o
   5   9   4     1434.19     1429.37     23.45 o
   6   9   4     4676.87     4511.54     73.05 o
   7   9   4     2409.83     2215.87     53.44 o
   8   9   4      386.50      385.65     42.76 o
   9   9   4     3647.56     3463.43     68.45 o
  10   9   4      607.29      549.47     45.85 o
  11   9   4      111.85      112.75     56.45 o
  12   9   4      732.21      650.64     68.27 o
  13   9   4      156.49       86.35     59.54 o
 -14  10   4      906.76      837.08     65.93 o
 -13  10   4       13.47      -36.96     50.87 o
 -12  10   4     3066.11     3251.65     86.28 o
 -11  10   4      331.88      284.04     40.36 o
 -10  10   4      733.94      851.77     37.44 o
  -9  10   4      621.73      710.87     39.31 o
  -8  10   4      217.65      211.43     32.95 o
  -7  10   4      741.68      771.24     35.06 o
  -6  10   4     1320.26     1250.53     27.71 o
  -5  10   4     1989.99     2025.21     53.34 o
  -4  10   4    11012.78    11236.67     61.75 o
  -3  10   4      747.97      718.11     19.24 o
  -2  10   4    23303.20    22688.64    188.20 o
  -1  10   4      104.01      123.27     27.41 o
   0  10   4      683.72      567.35     32.37 o
   1  10   4      523.14      500.54     23.20 o
   2  10   4     1603.78     1668.77     28.19 o
   3  10   4      831.63      762.57     27.98 o
   4  10   4       52.10       59.50     10.66 o
   5  10   4       25.60       31.64     12.24 o
   6  10   4     2282.02     2352.52     50.86 o
   7  10   4      337.24      342.05     40.61 o
   8  10   4     4707.73     4652.04     74.15 o
   9  10   4      261.15      282.94     43.57 o
  10  10   4     2846.26     2715.13     70.40 o
  11  10   4        0.81       10.52     54.89 o
  12  10   4     2378.90     2410.73     87.55 o
  13  10   4        3.44      -26.31     58.22 o
 -13  11   4        5.36        0.20     47.96 o
 -12  11   4      451.52      368.13     53.97 o
 -11  11   4      242.66      197.38     40.62 o
 -10  11   4     2263.41     2260.59     49.22 o
  -9  11   4      692.58      671.97     39.35 o
  -8  11   4     8580.78     8856.88     81.98 o
  -7  11   4     1433.91     1304.17     40.36 o
  -6  11   4     3960.87     4091.49     43.11 o
  -5  11   4      104.36       68.31     18.28 o
  -4  11   4     2989.83     3202.97     37.48 o
  -3  11   4     2136.09     2119.60     34.08 o
  -2  11   4      238.27      241.77     28.92 o
  -1  11   4      812.40      916.18     34.21 o
   0  11   4    13223.64    12809.56    134.81 o
   1  11   4     7575.50     7777.64    133.56 o
   2  11   4    13647.78    13772.22     62.59 o
   3  11   4      300.43      291.72     23.36 o
   4  11   4     2749.73     2615.12     33.05 o
   5  11   4      582.79      560.99     34.64 o
   6  11   4     1620.30     1766.08     48.06 o
   7  11   4     3705.69     3626.38     81.65 o
   8  11   4      424.98      431.05     44.28 o
   9  11   4     1501.87     1625.82     57.64 o
  10  11   4     1707.45     1749.39     59.85 o
  11  11   4       46.00       68.14     55.02 o
  12  11   4     1233.78     1246.89     73.27 o
 -13  12   4        8.15      -16.31     48.23 o
 -12  12   4     1080.68     1051.71     62.99 o
 -11  12   4       57.33       40.04     38.54 o
 -10  12   4      219.04      205.07     37.99 o
  -9  12   4     6291.41     6446.64    125.41 o
  -8  12   4      116.82      107.10     30.35 o
  -7  12   4      615.85      611.26     35.10 o
  -6  12   4      393.32      400.60     22.60 o
  -5  12   4      776.42      734.34     26.44 o
  -4  12   4     2568.42     2586.94     31.41 o
  -3  12   4      957.59      875.70     19.71 o
  -2  12   4    15223.12    15428.44    109.49 o
  -1  12   4      324.53      291.63     31.43 o
   0  12   4     5739.07     5911.93     65.73 o
   1  12   4    10785.43    10679.26     86.10 o
   2  12   4      878.97      971.46     25.81 o
   3  12   4       30.31       11.97     22.14 o
   4  12   4     2228.86     2333.14     51.34 o
   5  12   4     5261.88     5214.31     88.99 o
   6  12   4     4558.54     4395.33     70.31 o
   7  12   4      108.40       91.13     38.51 o
   8  12   4     3531.78     3252.60     79.73 o
   9  12   4        0.40       -2.88     41.44 o
  10  12   4     1248.33     1355.38     56.67 o
  11  12   4      795.70      796.60     79.48 o
  12  12   4     1070.23     1134.38     72.15 o
 -13  13   4      640.08      460.90     71.04 o
 -12  13   4        5.54        7.93     45.14 o
 -11  13   4     2817.86     2792.28     66.65 o
 -10  13   4      497.41      496.56     42.92 o
  -9  13   4      165.08      157.39     40.13 o
  -8  13   4     1640.56     1653.34     44.71 o
  -7  13   4       67.55       35.99     27.27 o
  -6  13   4    16172.01    16190.68     78.09 o
  -5  13   4     3556.44     3485.19     64.57 o
  -4  13   4     6364.49     6716.31     68.53 o
  -3  13   4    10385.49    10513.47     82.54 o
  -2  13   4     5953.94     6573.23     77.13 o
  -1  13   4     2142.22     1989.90     54.17 o
   0  13   4      674.26      637.27     39.87 o
   1  13   4     2143.91     2193.12     51.95 o
   2  13   4     4575.42     4709.13     54.34 o
   3  13   4      410.98      418.97     24.97 o
   4  13   4     3587.23     3706.47    106.71 o
   5  13   4     1557.92     1551.45     58.46 o
   6  13   4     1810.94     1789.47     53.99 o
   7  13   4     6222.75     6393.39    120.15 o
   8  13   4       50.42        6.97     40.02 o
   9  13   4     2312.25     2441.12     64.19 o
  10  13   4        1.87       -0.02     41.40 o
  11  13   4      748.51      791.16     62.75 o
  12  13   4      695.03      697.63     62.71 o
 -12  14   4        4.59      -22.14     63.95 o
 -11  14   4      236.74      253.99     52.19 o
 -10  14   4      177.14      178.76     50.79 o
  -9  14   4     1997.36     2094.18     83.38 o
  -8  14   4      462.37      469.28     42.67 o
  -7  14   4     5171.27     5267.72     70.66 o
  -6  14   4        0.89       -6.47     25.94 o
  -5  14   4     3069.69     3096.21     46.75 o
  -4  14   4     1034.70     1060.60     34.49 o
  -3  14   4      708.96      717.84     37.87 o
  -2  14   4      321.06      312.89     36.87 o
  -1  14   4      104.74       92.18     35.52 o
   0  14   4     2545.49     2730.42     56.76 o
   1  14   4     5259.79     5145.39     71.08 o
   2  14   4      596.19      593.31     54.87 o
   3  14   4     5599.28     5678.44     69.37 o
   4  14   4      516.48      473.09     46.23 o
   5  14   4     1931.82     1992.92     47.43 o
   6  14   4     1691.03     1626.33     49.86 o
   7  14   4       31.65       34.63     37.76 o
   8  14   4      121.00       77.88     39.18 o
   9  14   4        5.88        9.17     39.33 o
  10  14   4      378.79      421.63     48.87 o
  11  14   4     1286.14     1324.44     68.92 o
 -12  15   4        4.54      -55.33     58.71 o
 -11  15   4     2013.01     2130.97     74.71 o
 -10  15   4        0.92       26.22     50.12 o
  -9  15   4      320.77      284.87     49.62 o
  -8  15   4      207.25      194.89     47.56 o
  -7  15   4      688.45      640.43     40.20 o
  -6  15   4       48.99       32.91     35.58 o
  -5  15   4     6049.38     6154.92     80.66 o
  -4  15   4       47.35       35.46     27.81 o
  -3  15   4     4859.66     4944.10     79.04 o
  -2  15   4      108.93       43.14     34.34 o
  -1  15   4     9024.18     8967.20    157.31 o
   0  15   4      225.37      167.71     41.14 o
   1  15   4     1439.82     1295.31     50.73 o
   2  15   4      118.07       62.13     51.28 o
   3  15   4     1156.99     1172.96     66.10 o
   4  15   4     1177.44     1299.66     49.70 o
   5  15   4     3197.63     3360.65     73.53 o
   6  15   4     2041.43     1855.04     77.23 o
   7  15   4     3995.18     4038.25     83.73 o
   8  15   4        5.61      -29.10     46.14 o
   9  15   4     1213.49     1151.61     62.92 o
  10  15   4        0.64      -17.80     50.62 o
  11  15   4     1467.39     1437.37     76.04 o
 -12  16   4        4.01       19.21     80.14 o
 -11  16   4     1996.76     2022.11     73.94 o
 -10  16   4       93.22       83.56     43.81 o
  -9  16   4     1634.96     1759.12     77.47 o
  -8  16   4       12.06      -18.58     45.36 o
  -7  16   4     1480.09     1519.19     48.31 o
  -6  16   4        0.57      -11.45     34.32 o
  -5  16   4     1227.64     1285.00     38.78 o
  -4  16   4       44.90       47.38     28.95 o
  -3  16   4      829.52      807.17     42.05 o
  -2  16   4       89.72       86.79     37.05 o
  -1  16   4     2745.42     2792.80     60.18 o
   0  16   4      273.64      209.43     43.24 o
   1  16   4      620.48      580.81     48.45 o
   2  16   4        7.65      -50.72     54.36 o
   3  16   4     6714.43     6660.73    131.35 o
   4  16   4     1055.71     1069.12     68.65 o
   5  16   4     7351.16     7419.41    170.68 o
   6  16   4        1.31      -37.87     75.15 o
   7  16   4      619.01      528.41     76.60 o
   8  16   4       63.55       13.46     70.05 o
   9  16   4      362.57      222.95     95.93 o
  10  16   4      308.00      347.42     76.96 o
  11  16   4      424.85      452.32     78.65 o
 -11  17   4      211.39      215.13     53.43 o
 -10  17   4       92.96       82.47     52.05 o
  -9  17   4       88.05       73.28     51.56 o
  -8  17   4      952.22      904.99     79.72 o
  -7  17   4      270.76      257.34     68.17 o
  -6  17   4     4978.95     4953.65     86.86 o
  -5  17   4     4404.34     4424.77     67.00 o
  -4  17   4     1268.12     1178.90     46.95 o
  -3  17   4     1158.04     1138.41     48.43 o
  -2  17   4      417.45      426.94     41.62 o
  -1  17   4     2650.27     2578.69     59.80 o
   0  17   4      905.42      750.28     48.81 o
   1  17   4      662.14      541.96     57.14 o
   2  17   4      146.90       90.78     55.64 o
   3  17   4       75.83      119.73     63.42 o
   4  17   4      658.34      498.31     67.50 o
   5  17   4      286.96      285.43     63.53 o
   6  17   4       78.39       64.83     64.16 o
   7  17   4     1533.53     1390.53     91.56 o
   8  17   4        9.58       29.29     73.17 o
   9  17   4     2223.12     2344.92    198.28 o
  10  17   4       87.84       53.44     76.19 o
 -11  18   4      403.01      375.03     60.92 o
 -10  18   4      527.01      572.42     63.77 o
  -9  18   4     1624.87     1654.47     73.69 o
  -8  18   4      223.64      228.68     57.59 o
  -7  18   4      470.53      467.50     73.61 o
  -6  18   4      332.22      333.52     70.91 o
  -5  18   4      406.12      494.86     41.00 o
  -4  18   4     1072.98     1120.78     47.72 o
  -3  18   4      135.40      110.09     38.86 o
  -2  18   4     1800.18     1865.52     56.76 o
  -1  18   4      101.58       51.52     40.94 o
   0  18   4      949.97      919.52     51.71 o
   1  18   4      734.17      670.48     61.51 o
   2  18   4      791.23      672.20     66.21 o
   3  18   4      618.86      600.55     67.47 o
   4  18   4        1.53      -31.17     63.99 o
   5  18   4     1246.05     1316.83     76.45 o
   6  18   4     1410.49     1492.56     75.28 o
   7  18   4      426.36      427.57     69.15 o
   8  18   4     1108.68     1030.73     87.95 o
   9  18   4        0.99       32.52     78.41 o
  10  18   4     1190.10     1228.88     95.79 o
 -10  19   4     1659.31     1819.53     80.96 o
  -9  19   4       44.75       30.13     56.19 o
  -8  19   4     2251.64     2268.30    105.24 o
  -7  19   4      366.96      302.97     70.66 o
  -6  19   4     2195.25     2126.62     95.37 o
  -5  19   4      439.95      442.70     39.66 o
  -4  19   4      397.16      386.42     42.93 o
  -3  19   4     1396.74     1393.74     53.88 o
  -2  19   4      177.22      110.86     42.87 o
  -1  19   4       65.42       18.58     42.51 o
   0  19   4      409.03      468.30     58.44 o
   1  19   4        8.23      -23.22     58.50 o
   2  19   4     5731.70     5452.40    104.39 o
   3  19   4      965.80      810.77     70.98 o
   4  19   4     3741.71     3767.96    116.78 o
   5  19   4      138.30      141.25     63.31 o
   6  19   4     1644.19     1702.04     81.97 o
   7  19   4      394.50      416.00     65.81 o
   8  19   4       38.88       18.94     60.42 o
   9  19   4      622.04      589.10     74.93 o
  -9  20   4       28.18       28.69     57.66 o
  -8  20   4      504.68      531.98     65.86 o
  -7  20   4        2.88        4.49     55.35 o
  -6  20   4      651.12      631.70     85.51 o
  -5  20   4        0.03      -41.39     66.59 o
  -4  20   4     3436.61     3484.61     68.14 o
  -3  20   4       88.70       71.28     42.88 o
  -2  20   4     5167.62     4983.38     80.24 o
  -1  20   4      364.53      299.32     46.83 o
   0  20   4      744.51      741.19     65.47 o
   1  20   4      374.94      318.14     59.17 o
   2  20   4       12.36      -52.84     60.11 o
   3  20   4       11.67       14.96     62.38 o
   4  20   4      375.35      233.55     76.74 o
   5  20   4      213.51      247.17     69.06 o
   6  20   4      743.00      833.28     74.11 o
   7  20   4      142.63      129.94     65.33 o
   8  20   4     1711.57     1734.00     83.47 o
  -9  21   4        1.37       16.86     55.19 o
  -8  21   4     2093.67     1870.18    104.84 o
  -7  21   4       22.20       27.06     54.28 o
  -6  21   4     1128.09     1134.70     85.04 o
  -5  21   4        3.26       23.36     67.61 o
  -4  21   4      360.16      369.46     53.97 o
  -3  21   4       95.35       77.74     41.13 o
  -2  21   4       34.37       29.27     44.05 o
  -1  21   4      175.87      109.19     57.61 o
   0  21   4      856.89      873.51     66.89 o
   1  21   4       15.60       33.92     62.53 o
   2  21   4     1691.68     1709.57     77.44 o
   3  21   4       31.24       45.14     64.66 o
   4  21   4     1496.97     1386.31     96.19 o
   5  21   4      175.04      176.84     64.95 o
   6  21   4      974.81      947.15     77.14 o
   7  21   4      401.37      423.10     74.21 o
   8  21   4       32.63       11.12     69.24 o
  -8  22   4      154.60      105.33     58.26 o
  -7  22   4      549.15      498.61     64.81 o
  -6  22   4      165.03      152.83     61.93 o
  -5  22   4        2.62       -1.24     59.53 o
  -4  22   4     1068.29      955.01     61.48 o
  -3  22   4       43.26       69.29     43.18 o
  -2  22   4     3307.84     2896.91     71.79 o
  -1  22   4      189.91      172.53     58.44 o
   0  22   4     1137.92     1172.15     86.71 o
   1  22   4      666.84      593.25     67.83 o
   2  22   4       60.59       12.50     64.02 o
   3  22   4      503.66      487.92     82.67 o
   4  22   4       44.60       34.78     62.55 o
   5  22   4      216.88      195.36     67.52 o
   6  22   4      782.75      750.56     74.96 o
   7  22   4       31.77       16.20     64.57 o
  -7  23   4      133.28      163.30     62.11 o
  -6  23   4      201.32      180.02     60.65 o
  -5  23   4      439.25      438.77     66.56 o
  -4  23   4        7.50      -16.76     44.51 o
  -3  23   4     1751.86     1733.80     76.16 o
  -2  23   4       62.06       33.80     57.21 o
  -1  23   4      538.68      601.67     63.60 o
   0  23   4      586.67      540.59     64.84 o
   1  23   4      575.26      566.05     64.56 o
   2  23   4     1555.16     1689.08     65.43 o
   3  23   4        0.95      -35.91     46.09 o
   4  23   4      965.37      990.29     98.90 o
   5  23   4      260.72      374.88     72.66 o
   6  23   4      295.65      245.79     71.10 o
  -6  24   4      403.32      311.28     61.06 o
  -5  24   4       13.00      -11.82     61.25 o
  -4  24   4      709.62      828.44     69.15 o
  -3  24   4      179.60      119.87     50.75 o
  -2  24   4      616.57      626.34     54.87 o
  -1  24   4       30.06       20.27     49.31 o
   0  24   4       15.26        2.08     46.41 o
   1  24   4      495.64      438.89     55.82 o
   2  24   4      193.41      169.58     50.68 o
   3  24   4      580.68      555.44     61.88 o
   4  24   4       35.94      -31.73     68.99 o
   5  24   4     1532.81     1499.93     88.43 o
  -4  25   4        0.75       10.78     61.65 o
  -3  25   4     1392.07     1494.86     66.95 o
  -2  25   4      140.39      133.68     49.47 o
  -1  25   4      924.37      883.93     60.85 o
   0  25   4       17.34       33.11     50.75 o
   1  25   4      716.54      627.78     58.87 o
   2  25   4       47.61      -16.21     51.15 o
   3  25   4      196.69      126.49     68.13 o
 -15   0   5      208.56      167.42     68.22 o
 -13   0   5     1537.94     1527.87     88.09 o
 -11   0   5     2742.37     2798.69     93.61 o
  -9   0   5     3997.98     3954.41     90.47 o
  -7   0   5    15000.69    15146.36    311.41 o
  -5   0   5    24149.93    23781.09    539.18 o
  -3   0   5     5818.44     5946.72    141.09 o
  -1   0   5     6624.98     6683.07     51.21 o
   1   0   5    43393.94    40760.27    525.98 o
   3   0   5    55879.57    53629.39    193.81 o
   5   0   5     7976.73     7805.70     79.76 o
   7   0   5        7.17       25.17     28.95 o
   9   0   5       15.19       58.25    106.22 o
  11   0   5      959.35      796.65    122.48 o
  13   0   5     3111.05     3293.45    182.92 o
 -15   1   5     1570.68     1571.49     67.73 o
 -14   1   5       24.45      -52.37     52.37 o
 -13   1   5     3372.14     3381.58     89.28 o
 -12   1   5      162.99       58.79     46.27 o
 -11   1   5      148.05      100.09     46.74 o
 -10   1   5     8885.60     9062.93     95.00 o
  -9   1   5      516.99      603.43     43.77 o
  -8   1   5      472.39      443.31     38.29 o
  -7   1   5      866.02      900.00     42.99 o
  -6   1   5       83.64       44.60     23.07 o
  -5   1   5    38522.70    40121.19    267.74 o
  -4   1   5      419.67      451.22     13.34 o
  -3   1   5    18440.76    18638.77    179.89 o
  -2   1   5     7785.53     8904.57     43.37 o
  -1   1   5     4554.07     4817.84     57.85 o
   0   1   5    32863.23    33258.96    113.91 o
   1   1   5      198.01      154.07      9.26 o
   2   1   5     4380.62     4124.46     40.27 o
   3   1   5      241.22      267.53     16.48 o
   4   1   5     6379.86     6457.45     61.90 o
   5   1   5     2935.93     2847.80     57.57 o
   6   1   5     1823.73     1863.68     32.14 o
   7   1   5    11718.70    11586.20    194.20 o
   8   1   5       65.42       52.70     29.15 o
   9   1   5     7881.71     8096.85    141.63 o
  10   1   5     1755.37     1641.07     92.74 o
  11   1   5     2399.02     2415.98    106.44 o
  12   1   5      179.20       65.42     82.47 o
  13   1   5      108.59      119.13     89.64 o
  14   1   5      343.21      481.68     92.14 o
 -15   2   5        0.18      -48.48     48.48 o
 -14   2   5      522.63      485.86     54.88 o
 -13   2   5      671.34      576.49     54.48 o
 -12   2   5      215.12      139.46     46.18 o
 -11   2   5      879.53      788.32     58.42 o
 -10   2   5      181.48      208.52     54.77 o
  -9   2   5     9535.90     9309.23    207.31 o
  -8   2   5     1224.07     1225.70     52.98 o
  -7   2   5     7619.34     7480.95    138.88 o
  -6   2   5     7145.85     7438.40     60.10 o
  -5   2   5      677.71      649.49     18.18 o
  -4   2   5    13106.41    13370.35     81.42 o
  -3   2   5     8507.34     8089.36     91.73 o
  -2   2   5     6628.42     6805.48     39.99 o
  -1   2   5     1094.13     1136.40     14.78 o
   0   2   5     1227.95     1197.23     20.19 o
   1   2   5     6162.65     5530.24     59.54 o
   2   2   5     1511.37     1441.49     23.23 o
   3   2   5     1795.65     1835.00     26.67 o
   4   2   5     5517.74     5271.48     57.56 o
   5   2   5     4586.89     4357.89     40.64 o
   6   2   5     6371.39     6253.95     49.99 o
   7   2   5      754.82      774.83     26.26 o
   8   2   5      592.85      619.71     37.72 o
   9   2   5      785.76      658.09     75.58 o
  10   2   5        3.20      -27.68     73.47 o
  11   2   5      774.34      722.73     86.75 o
  12   2   5       16.63       26.31     79.54 o
  13   2   5     2080.30     2112.34    110.20 o
  14   2   5       31.04       55.58     82.29 o
 -15   3   5       92.39       -9.49     50.50 o
 -14   3   5       13.05      -35.09     49.25 o
 -13   3   5      354.87      371.20     51.63 o
 -12   3   5     1073.45     1021.42     56.48 o
 -11   3   5     1286.55     1231.36     67.46 o
 -10   3   5    10144.04    10069.94    189.29 o
  -9   3   5       80.42       77.35     34.24 o
  -8   3   5     2777.50     2616.44     50.74 o
  -7   3   5      371.96      392.46     29.80 o
  -6   3   5     5336.12     5133.35    102.67 o
  -5   3   5     5450.02     5808.22     48.88 o
  -4   3   5     2567.14     2768.66     28.00 o
  -3   3   5     6154.11     6526.00     46.51 o
  -2   3   5     4454.55     4079.88     57.49 o
  -1   3   5    29478.34    31128.00    309.15 o
   0   3   5     9866.13    10812.00     47.22 o
   1   3   5      296.90      270.94     13.15 o
   2   3   5    16287.17    15956.90     93.42 o
   3   3   5      859.54      774.40     21.07 o
   4   3   5    10811.95    10765.83     90.23 o
   5   3   5     5445.29     5252.24     51.67 o
   6   3   5     5345.36     5238.35     45.70 o
   7   3   5     1129.17     1262.63     29.80 o
   8   3   5       63.26      102.57     35.20 o
   9   3   5     1542.53     1558.29     70.04 o
  10   3   5     3625.13     3588.65    113.57 o
  11   3   5      174.38      163.71     74.22 o
  12   3   5     2647.63     2697.38    129.02 o
  13   3   5      336.25      455.34     90.47 o
  14   3   5      830.36      858.32     95.09 o
 -15   4   5        8.90      -19.29     59.53 o
 -14   4   5     2043.89     2010.20     68.47 o
 -13   4   5      441.02      403.15     50.87 o
 -12   4   5     2028.77     1887.28     77.31 o
 -11   4   5      104.13      127.59     53.80 o
 -10   4   5     4401.23     4342.84     69.24 o
  -9   4   5     3057.53     3085.23     56.80 o
  -8   4   5     1869.88     1783.13     44.63 o
  -7   4   5     1378.23     1373.40     37.68 o
  -6   4   5    11833.99    11779.61    143.97 o
  -5   4   5      379.24      411.29     16.30 o
  -4   4   5    13817.22    14662.88     61.25 o
  -3   4   5     1923.76     1794.18     44.03 o
  -2   4   5    52447.62    49788.94    356.40 o
  -1   4   5     5598.33     5062.57    108.00 o
   0   4   5    17672.15    17139.91     91.69 o
   1   4   5      348.63      429.81     14.44 o
   2   4   5       36.98      133.04     14.98 o
   3   4   5     9006.41     8699.06     54.10 o
   4   4   5      109.14       89.73     17.38 o
   5   4   5      491.24      444.43     21.03 o
   6   4   5     5649.45     5551.28     68.39 o
   7   4   5       35.33       19.61     15.26 o
   8   4   5    11315.24    11615.00     82.85 o
   9   4   5      711.89      706.53     33.70 o
  10   4   5      352.78      349.59     66.13 o
  11   4   5       16.99      -69.16     76.42 o
  12   4   5       17.85        4.79     75.38 o
  13   4   5      438.46      480.29     88.70 o
 -14   5   5      152.58      180.97     48.20 o
 -13   5   5       77.34       87.50     53.07 o
 -12   5   5     3613.87     3770.08     87.04 o
 -11   5   5      554.13      546.41     47.41 o
 -10   5   5     1178.23     1133.70     47.23 o
  -9   5   5     1215.50     1160.38     44.24 o
  -8   5   5     5541.46     5732.72     74.20 o
  -7   5   5      103.39       64.91     27.49 o
  -6   5   5    13100.86    13464.58     78.81 o
  -5   5   5     3297.75     3545.96     51.95 o
  -4   5   5    10123.66    10681.33     54.58 o
  -3   5   5      209.13      231.43     12.78 o
  -2   5   5      391.45      526.33     16.93 o
  -1   5   5      199.29      155.35     14.19 o
   0   5   5     9247.33     8433.39    150.74 o
   1   5   5     5312.29     5531.61     52.88 o
   2   5   5    21725.31    21169.09    128.34 o
   3   5   5     2837.39     3097.42     40.74 o
   4   5   5    18100.38    18414.85    227.49 o
   5   5   5      580.50      689.08     20.10 o
   6   5   5       28.55       18.62     17.44 o
   7   5   5     1075.93     1105.33     31.04 o
   8   5   5       94.34       90.26     25.32 o
   9   5   5       19.13       31.49     37.91 o
  10   5   5      481.10      349.78     57.71 o
  11   5   5        3.66      -10.23     60.55 o
  12   5   5     3261.32     3283.45    202.46 o
  13   5   5        0.19       31.64     75.91 o
 -14   6   5     1173.00     1111.25     85.99 o
 -13   6   5        0.05      -30.87     50.95 o
 -12   6   5     2694.12     2747.11     66.81 o
 -11   6   5     1170.87     1087.69     50.34 o
 -10   6   5      155.71      120.66     37.33 o
  -9   6   5      428.43      413.02     36.52 o
  -8   6   5       22.64        7.10     30.88 o
  -7   6   5     3227.31     3160.84     49.14 o
  -6   6   5     9528.14     9883.19     52.55 o
  -5   6   5     1445.97     1505.10     24.69 o
  -4   6   5     8809.59     8011.79     50.01 o
  -3   6   5        2.66       32.30     12.56 o
  -2   6   5     2223.10     2404.98     34.44 o
  -1   6   5      344.42      370.47     20.42 o
   0   6   5     6106.52     6018.15     54.24 o
   1   6   5      854.67     1018.49     20.21 o
   2   6   5    22363.17    22777.18    179.78 o
   3   6   5      121.86      156.51     24.52 o
   4   6   5    18806.34    18841.34     95.96 o
   5   6   5     1562.86     1645.51     41.01 o
   6   6   5     7076.15     7042.59     74.13 o
   7   6   5       71.02       71.36     21.07 o
   8   6   5     4992.95     4848.34    100.61 o
   9   6   5       26.13        7.62     37.96 o
  10   6   5     3826.07     3997.02     94.18 o
  11   6   5      495.68      364.11     61.58 o
  12   6   5      320.55      364.46     83.28 o
  13   6   5      385.41      402.06     82.20 o
 -14   7   5       19.58       -2.32     77.54 o
 -13   7   5      465.42      498.44     47.47 o
 -12   7   5     2375.12     2396.19     62.55 o
 -11   7   5     2232.59     2200.12     58.46 o
 -10   7   5      441.83      402.48     38.91 o
  -9   7   5        3.40      -20.92     32.44 o
  -8   7   5     5593.38     5668.57     67.27 o
  -7   7   5     2756.73     2635.91    118.19 o
  -6   7   5     1647.61     1690.47     40.26 o
  -5   7   5      112.52       84.12     16.39 o
  -4   7   5       58.58      100.20     16.35 o
  -3   7   5     7722.33     7979.13    119.58 o
  -2   7   5      106.50      155.50     13.63 o
  -1   7   5     9056.05     8965.90     57.20 o
   0   7   5    37687.89    38187.56    254.63 o
   1   7   5       26.00       35.13     14.28 o
   2   7   5      344.62      340.68     22.51 o
   3   7   5     3004.55     3101.58     41.87 o
   4   7   5    13799.10    13940.94     85.15 o
   5   7   5      785.64      708.75     17.32 o
   6   7   5      366.88      360.28     21.95 o
   7   7   5     1970.10     1906.38     50.41 o
   8   7   5        1.39       -0.03     38.85 o
   9   7   5     2468.38     2416.38     60.56 o
  10   7   5      572.83      469.74     60.01 o
  11   7   5      969.17      991.05     70.12 o
  12   7   5      741.46      750.88     70.67 o
  13   7   5      188.91      307.34     85.15 o
 -14   8   5      720.47      653.33     84.35 o
 -13   8   5     1080.88     1019.66     65.52 o
 -12   8   5     1672.12     1648.83     55.45 o
 -11   8   5     1543.56     1466.83     51.93 o
 -10   8   5      433.20      308.96     38.65 o
  -9   8   5     2450.36     2336.93     51.90 o
  -8   8   5      665.58      641.64     36.51 o
  -7   8   5     7516.56     7384.34     74.09 o
  -6   8   5     9318.04     9913.86     94.52 o
  -5   8   5     6124.17     5959.36     65.84 o
  -4   8   5     3021.27     3046.07     35.00 o
  -3   8   5     4509.37     4632.13     58.76 o
  -2   8   5    15595.79    15820.39    172.43 o
  -1   8   5      597.17      525.44     25.38 o
   0   8   5      274.86      386.79     31.07 o
   1   8   5     6983.29     7496.82    112.55 o
   2   8   5     9637.74     9726.35    118.41 o
   3   8   5     1799.06     1559.74     32.98 o
   4   8   5      246.10      272.78     32.59 o
   5   8   5     3061.01     2929.75     76.10 o
   6   8   5     3612.97     3551.10     57.75 o
   7   8   5      182.41      147.00     36.33 o
   8   8   5     6686.63     6727.74     83.42 o
   9   8   5      274.94      234.80     42.04 o
  10   8   5      679.65      708.89     62.99 o
  11   8   5     1300.47     1407.06     75.26 o
  12   8   5      449.97      415.13     62.76 o
  13   8   5     1506.77     1539.73     83.46 o
 -14   9   5      180.31      288.12     56.19 o
 -13   9   5     1711.65     1722.51     72.49 o
 -12   9   5      154.01      126.48     49.98 o
 -11   9   5      920.43      843.77     45.10 o
 -10   9   5      756.21      788.89     57.28 o
  -9   9   5       18.56       18.06     33.26 o
  -8   9   5      399.71      370.95     34.03 o
  -7   9   5      884.44      765.01     35.50 o
  -6   9   5     1094.01     1092.15     26.17 o
  -5   9   5     5191.47     5156.21     61.23 o
  -4   9   5      551.61      515.94     20.00 o
  -3   9   5    14297.51    14454.97     89.64 o
  -2   9   5     3304.19     3068.72     34.58 o
  -1   9   5     7519.16     7382.71     72.15 o
   0   9   5     4107.69     4465.02     59.93 o
   1   9   5     7073.38     7572.66     49.84 o
   2   9   5      488.87      457.52     20.59 o
   3   9   5      181.39      117.17     22.86 o
   4   9   5     4620.52     4493.39     79.59 o
   5   9   5       29.16       12.34     29.12 o
   6   9   5       61.77       34.61     32.87 o
   7   9   5     8652.81     8637.59     88.39 o
   8   9   5      737.89      648.30     46.84 o
   9   9   5     2145.80     2298.92     61.80 o
  10   9   5      121.85       69.57     41.59 o
  11   9   5     1455.20     1690.93     77.85 o
  12   9   5      198.12      173.41     63.65 o
  13   9   5      149.30      119.82     59.61 o
 -14  10   5        1.35        1.54     51.75 o
 -13  10   5      342.61      266.56     54.97 o
 -12  10   5       98.22       63.44     48.73 o
 -11  10   5      635.52      743.98     38.09 o
 -10  10   5       71.23       53.46     34.75 o
  -9  10   5     5289.44     5655.42    111.21 o
  -8  10   5     1142.16      988.64     48.71 o
  -7  10   5     4408.16     4453.34     58.12 o
  -6  10   5       39.97       43.83     19.44 o
  -5  10   5    11534.80    12077.72     60.94 o
  -4  10   5     2392.33     2407.88     32.01 o
  -3  10   5      421.31      404.36     16.60 o
  -2  10   5        1.49       14.18     25.67 o
  -1  10   5    15395.57    16163.82     89.34 o
   0  10   5      280.28      293.03     30.01 o
   1  10   5    28343.24    29596.79     89.87 o
   2  10   5       55.13       49.09     17.26 o
   3  10   5       25.35       31.73     22.46 o
   4  10   5     2361.67     2482.84     44.88 o
   5  10   5     8085.03     8017.12    127.27 o
   6  10   5      313.57      334.53     35.80 o
   7  10   5      659.42      612.94     43.40 o
   8  10   5      121.08      137.28     44.19 o
   9  10   5      562.24      607.50     48.14 o
  10  10   5        7.41      -11.84     41.68 o
  11  10   5     1066.63     1029.99     76.90 o
  12  10   5        1.87       35.62     61.14 o
  13  10   5      265.89      204.71     59.20 o
 -13  11   5     3062.10     3170.11     86.02 o
 -12  11   5       83.96       52.40     48.44 o
 -11  11   5     1556.79     1527.60     53.46 o
 -10  11   5       30.00       54.12     35.77 o
  -9  11   5      923.26      929.20     41.15 o
  -8  11   5      191.92      147.45     32.55 o
  -7  11   5      103.87       41.69     28.62 o
  -6  11   5      123.61      101.63     20.31 o
  -5  11   5     7316.63     7069.55     57.60 o
  -4  11   5     1381.65     1296.44     26.60 o
  -3  11   5    21022.20    21140.67     88.73 o
  -2  11   5      449.82      452.18     31.05 o
  -1  11   5     1427.36     1333.41     37.96 o
   0  11   5     2293.36     2375.67     45.93 o
   1  11   5     2328.54     2438.62     46.02 o
   2  11   5       30.86       24.21     16.89 o
   3  11   5      378.35      406.62     26.33 o
   4  11   5      233.75      244.53     28.90 o
   5  11   5     2566.28     2612.65     63.26 o
   6  11   5     1178.77     1259.17     45.94 o
   7  11   5     8364.23     8105.12    159.88 o
   8  11   5       26.56       57.51     43.29 o
   9  11   5     3770.97     3914.33     73.84 o
  10  11   5      127.24      111.65     42.23 o
  11  11   5     1404.27     1381.55     73.02 o
  12  11   5      631.69      818.20     69.95 o
 -13  12   5      186.86      144.08     49.45 o
 -12  12   5      484.88      483.49     71.91 o
 -11  12   5     1260.83     1314.12     51.82 o
 -10  12   5      895.60      897.35     43.56 o
  -9  12   5      897.28      916.33     53.15 o
  -8  12   5      153.42      162.04     43.22 o
  -7  12   5     9005.44     9047.20     82.88 o
  -6  12   5      130.17      128.63     20.47 o
  -5  12   5     6366.41     6907.83     79.73 o
  -4  12   5     1525.96     1566.50     26.64 o
  -3  12   5       94.95       93.31     10.39 o
  -2  12   5     7039.81     7188.60     68.54 o
  -1  12   5     2561.18     2630.31     47.80 o
   0  12   5     1243.49     1369.40     49.23 o
   1  12   5     7574.48     7336.35     81.70 o
   2  12   5     1579.51     1588.48     30.51 o
   3  12   5    12720.14    12649.61     88.35 o
   4  12   5     1395.22     1418.75     56.50 o
   5  12   5     2736.67     2860.80     71.83 o
   6  12   5     1879.07     1840.77     51.94 o
   7  12   5     3084.71     3116.44     72.06 o
   8  12   5     2246.23     2258.12     61.47 o
   9  12   5       88.05       52.76     43.53 o
  10  12   5        1.56        2.64     43.85 o
  11  12   5      837.88      703.95     65.53 o
  12  12   5      327.52      485.65     62.92 o
 -13  13   5      288.51      313.59     70.27 o
 -12  13   5      186.72      148.22     63.48 o
 -11  13   5      623.46      570.57     44.62 o
 -10  13   5     2180.10     2103.27     77.49 o
  -9  13   5      190.98      226.07     33.82 o
  -8  13   5     2138.76     2198.01     49.36 o
  -7  13   5      868.65      890.57     33.92 o
  -6  13   5       66.24       69.05     22.25 o
  -5  13   5     3893.44     3908.34     40.69 o
  -4  13   5       27.20        1.02     25.49 o
  -3  13   5     5083.82     5128.89     62.43 o
  -2  13   5     1904.94     1784.60     44.86 o
  -1  13   5     2687.54     2547.55     50.90 o
   0  13   5     4581.82     4678.17     63.87 o
   1  13   5     1972.52     2037.10     53.63 o
   2  13   5     4690.06     4882.61     76.72 o
   3  13   5     1528.27     1563.67     43.06 o
   4  13   5     4234.67     4207.42     57.62 o
   5  13   5        1.85       -4.93     31.81 o
   6  13   5     1116.89     1128.01     45.88 o
   7  13   5     3621.49     3481.09     67.03 o
   8  13   5      230.40      231.96     42.59 o
   9  13   5      726.37      693.61     49.40 o
  10  13   5     1151.69     1194.69     56.10 o
  11  13   5      237.02      244.60     54.28 o
  12  13   5      473.21      434.67     61.31 o
 -12  14   5      738.66      705.29     71.80 o
 -11  14   5      239.67      240.99     51.12 o
 -10  14   5      885.38      809.82     72.40 o
  -9  14   5      730.56      687.96     65.37 o
  -8  14   5      859.58      804.68     43.17 o
  -7  14   5       48.90       61.56     35.83 o
  -6  14   5      805.89      857.96     34.10 o
  -5  14   5      318.28      321.22     29.77 o
  -4  14   5     2697.72     2782.65     45.24 o
  -3  14   5        4.79        3.77     31.64 o
  -2  14   5     3119.95     3054.37     54.97 o
  -1  14   5     1968.41     2030.54     50.91 o
   0  14   5     8089.18     8271.18     82.93 o
   1  14   5      479.09      390.58     45.22 o
   2  14   5       40.89       54.85     46.52 o
   3  14   5     3081.07     3379.16     80.48 o
   4  14   5       11.57        1.07     41.63 o
   5  14   5      295.00      306.73     48.48 o
   6  14   5     2849.61     2937.38     75.64 o
   7  14   5     1288.55     1323.96     50.62 o
   8  14   5     3174.01     3321.03     68.44 o
   9  14   5      177.18      179.71     44.50 o
  10  14   5     2973.65     3091.93     87.14 o
  11  14   5      298.93      336.17     72.90 o
 -12  15   5      619.13      674.02     71.20 o
 -11  15   5        0.77        8.70     48.69 o
 -10  15   5     2952.76     3343.96     99.61 o
  -9  15   5       23.31       10.10     46.88 o
  -8  15   5     3064.75     3134.49     67.05 o
  -7  15   5      240.65      214.14     37.18 o
  -6  15   5     3467.77     3676.08     51.83 o
  -5  15   5      671.63      624.07     32.54 o
  -4  15   5     1028.95      937.17     35.77 o
  -3  15   5      141.66      124.92     36.04 o
  -2  15   5      484.01      440.21     40.12 o
  -1  15   5     1677.34     1584.40     51.19 o
   0  15   5     7257.60     7500.52    108.87 o
   1  15   5       21.43      -10.15     42.29 o
   2  15   5     8121.65     8681.91    163.78 o
   3  15   5       42.45       36.06     53.56 o
   4  15   5     7827.32     7830.47     86.81 o
   5  15   5     1373.91     1401.76     76.77 o
   6  15   5      335.77      235.86     48.46 o
   7  15   5       52.42       -6.87     48.10 o
   8  15   5        5.11       -0.34     46.00 o
   9  15   5      384.93      406.02     55.26 o
  10  15   5     1280.50     1345.56     77.80 o
  11  15   5        0.29      -27.70     52.48 o
 -12  16   5      279.65      265.22     88.55 o
 -11  16   5      173.80      227.46     44.30 o
 -10  16   5      852.84      969.49     53.16 o
  -9  16   5        0.82       26.55     47.61 o
  -8  16   5      575.68      559.73     55.28 o
  -7  16   5      406.70      368.40     40.24 o
  -6  16   5     2654.91     2637.19     56.10 o
  -5  16   5      121.98       88.74     28.28 o
  -4  16   5     5414.33     5668.42     92.04 o
  -3  16   5     1039.97      996.22     45.04 o
  -2  16   5     5917.17     5731.33     85.67 o
  -1  16   5      632.72      662.99     55.91 o
   0  16   5     2398.90     2448.82     59.92 o
   1  16   5      121.26       66.09     46.55 o
   2  16   5        3.74      -22.88     54.10 o
   3  16   5     4020.97     3946.64    134.24 o
   4  16   5     1506.94     1485.28     52.66 o
   5  16   5       12.30       36.93     41.21 o
   6  16   5     3706.95     4098.09     85.31 o
   7  16   5        6.62      -31.54     46.42 o
   8  16   5     2749.55     2926.22     80.85 o
   9  16   5       48.71       37.06     68.83 o
  10  16   5     1834.73     1704.74     98.69 o
 -11  17   5       34.39       26.40     54.61 o
 -10  17   5     1357.26     1258.86     68.98 o
  -9  17   5       16.93      -20.74     67.38 o
  -8  17   5     1219.45     1294.24    114.22 o
  -7  17   5       80.37       74.76     65.72 o
  -6  17   5     1614.10     1555.95     62.06 o
  -5  17   5      626.82      704.80     41.41 o
  -4  17   5      359.31      316.47     39.42 o
  -3  17   5     2567.15     2663.79     60.04 o
  -2  17   5     2822.57     2550.77     60.08 o
  -1  17   5        2.00      -15.27     41.95 o
   0  17   5      678.91      605.01     49.08 o
   1  17   5        7.69      -36.60     46.11 o
   2  17   5     3619.30     3308.05     82.85 o
   3  17   5      636.05      764.11     67.73 o
   4  17   5     5295.72     5121.68    100.93 o
   5  17   5      534.18      503.98     62.94 o
   6  17   5      355.22      304.08     64.91 o
   7  17   5      287.84      302.26     76.78 o
   8  17   5       16.72       -6.31     72.48 o
   9  17   5      280.97      248.93     76.42 o
  10  17   5      131.53      120.22     76.02 o
 -11  18   5      598.01      676.48     63.74 o
 -10  18   5        5.12       20.07     54.61 o
  -9  18   5     1972.05     2226.43     78.72 o
  -8  18   5      282.35      243.40     71.62 o
  -7  18   5     4141.96     4293.37    199.17 o
  -6  18   5      904.24      945.21     55.43 o
  -5  18   5      496.74      570.68     46.33 o
  -4  18   5     1561.58     1647.75     53.18 o
  -3  18   5       28.48       15.74     39.01 o
  -2  18   5     1099.46     1137.19     51.38 o
  -1  18   5       23.13        0.53     42.79 o
   0  18   5      511.65      396.69     48.41 o
   1  18   5     1236.54     1147.66     66.44 o
   2  18   5       19.19       31.14     56.98 o
   3  18   5     3079.38     3161.28    119.81 o
   4  18   5      633.76      682.64     70.51 o
   5  18   5     2013.35     1882.54     83.44 o
   6  18   5      158.37      135.85     65.24 o
   7  18   5      281.79      234.48     64.09 o
   8  18   5      679.88      599.65     82.31 o
   9  18   5      582.89      693.40     87.80 o
 -10  19   5      304.45      281.78     59.46 o
  -9  19   5        3.24      -31.97     52.52 o
  -8  19   5      498.71      527.79     74.88 o
  -7  19   5       34.66       49.11     73.53 o
  -6  19   5       12.52       31.15     65.46 o
  -5  19   5     3098.96     3061.06     63.13 o
  -4  19   5        3.33       28.29     38.63 o
  -3  19   5     4434.40     4405.14     75.39 o
  -2  19   5        0.13      -18.45     42.15 o
  -1  19   5     2337.81     2267.60     67.86 o
   0  19   5      114.05      103.91     46.12 o
   1  19   5       15.62      -37.05     60.28 o
   2  19   5        1.55      -45.71     59.51 o
   3  19   5      454.90      385.81     62.89 o
   4  19   5      119.40       91.66     67.52 o
   5  19   5     1659.38     1697.83    115.77 o
   6  19   5      582.60      584.24     68.67 o
   7  19   5     1244.64     1298.09     76.11 o
   8  19   5        0.60      -45.17     63.46 o
   9  19   5     1900.97     2049.19    107.99 o
  -9  20   5      694.86      679.03     65.88 o
  -8  20   5       38.93       59.92     59.18 o
  -7  20   5     2208.80     2294.75    105.24 o
  -6  20   5        7.74        3.00     64.99 o
  -5  20   5      720.40      688.51     44.72 o
  -4  20   5      930.70      970.93     50.30 o
  -3  20   5      293.63      253.04     44.74 o
  -2  20   5      201.89      165.26     45.66 o
  -1  20   5      859.43      758.52     51.57 o
   0  20   5       71.11       36.71     59.64 o
   1  20   5     5033.85     4968.79    100.91 o
   2  20   5       25.89      -35.49     60.36 o
   3  20   5     1660.89     1544.74     96.36 o
   4  20   5        6.40      -20.05     62.18 o
   5  20   5     1889.63     1710.80     79.65 o
   6  20   5        6.06       -7.51     66.18 o
   7  20   5      197.28      218.15     69.38 o
   8  20   5      496.54      501.02     70.08 o
  -9  21   5        2.55       10.37     55.24 o
  -8  21   5      409.68      413.65     63.44 o
  -7  21   5      172.74      236.32     75.57 o
  -6  21   5       20.49       15.98     67.52 o
  -5  21   5     1438.08     1442.08     84.46 o
  -4  21   5        0.77      -14.70     41.27 o
  -3  21   5     5050.41     5135.07     82.83 o
  -2  21   5      148.06      163.61     45.22 o
  -1  21   5     2471.88     2418.12     76.97 o
   0  21   5       27.02       21.57     55.82 o
   1  21   5        6.07      -38.87     62.17 o
   2  21   5      248.97      185.49     65.32 o
   3  21   5      308.07      182.68     61.30 o
   4  21   5       15.35      -39.24     64.99 o
   5  21   5      903.12      809.57     73.69 o
   6  21   5       55.01       -4.11     68.01 o
   7  21   5     1812.81     1791.03     88.93 o
  -8  22   5       31.56       58.98     53.22 o
  -7  22   5      591.20      500.94     65.91 o
  -6  22   5      394.66      390.22     75.06 o
  -5  22   5      341.63      337.06     79.11 o
  -4  22   5      518.28      510.44     56.26 o
  -3  22   5      128.70       79.30     44.72 o
  -2  22   5      353.53      316.12     49.16 o
  -1  22   5      625.93      667.95     67.98 o
   0  22   5      101.20       78.92     60.12 o
   1  22   5     1433.40     1487.83     91.02 o
   2  22   5      662.86      591.84     71.38 o
   3  22   5      609.13      579.74     85.84 o
   4  22   5      407.44      410.00     82.41 o
   5  22   5      581.05      561.00     70.53 o
   6  22   5       38.45       20.52     63.49 o
   7  22   5      193.20       86.03     68.44 o
  -7  23   5       28.61        4.72     60.48 o
  -6  23   5       55.10        6.90     59.67 o
  -5  23   5     1162.55     1158.64     87.32 o
  -4  23   5        1.14      -30.09     51.92 o
  -3  23   5     2581.29     2512.21     99.53 o
  -2  23   5       95.01       83.70     46.49 o
  -1  23   5      270.64      192.06     60.52 o
   0  23   5      765.67      833.67     77.49 o
   1  23   5      306.31      198.42     63.94 o
   2  23   5      673.59      739.57     69.89 o
   3  23   5       11.96       -7.16     64.39 o
   4  23   5      946.61      980.77     92.85 o
   5  23   5      645.17      524.31     72.64 o
   6  23   5      204.47      122.82     65.67 o
  -5  24   5       79.45       47.94     57.26 o
  -4  24   5      753.87      874.86     81.99 o
  -3  24   5       31.33       46.62     54.12 o
  -2  24   5      588.08      609.55     64.35 o
  -1  24   5       45.58      -11.06     55.23 o
   0  24   5      896.12      804.58     70.32 o
   1  24   5       92.33       97.50     61.87 o
   2  24   5       10.46       33.32     47.65 o
   3  24   5      203.77      156.17     50.44 o
   4  24   5      291.86      309.92     70.16 o
  -4  25   5       21.59       -4.73     61.84 o
  -3  25   5       63.25       39.55     49.92 o
  -2  25   5      686.07      741.84     59.85 o
  -1  25   5       78.61       97.55     51.31 o
   0  25   5      296.11      284.25     55.33 o
   1  25   5        8.19       35.11     47.81 o
   2  25   5     1055.51     1159.95     64.12 o
   3  25   5      392.93      376.08     73.44 o
 -14   0   6     3870.47     4222.84    257.47 o
 -12   0   6      283.93      201.52     70.53 o
 -10   0   6     2014.42     2121.61    109.60 o
  -8   0   6       86.07       15.46     54.46 o
  -6   0   6    11105.56    11772.77    110.36 o
  -4   0   6    41390.33    42653.34    543.90 o
  -2   0   6    50706.63    52858.82    675.59 o
   0   0   6    35365.79    34529.68    193.30 o
   2   0   6     7671.72     7509.15    118.17 o
   4   0   6    11771.61    11881.65    190.02 o
   6   0   6    16555.93    16536.74    266.08 o
   8   0   6     1904.11     1921.92     83.39 o
  10   0   6      734.70      869.94    117.81 o
  12   0   6      910.70     1023.63    142.37 o
 -15   1   6      417.80      394.05     55.69 o
 -14   1   6      210.53      156.02     52.87 o
 -13   1   6       33.32       -0.76     48.64 o
 -12   1   6     2366.86     2356.37     68.26 o
 -11   1   6       24.06      -38.81     47.76 o
 -10   1   6     6891.34     7014.99    159.96 o
  -9   1   6     1434.87     1427.60     56.49 o
  -8   1   6    12177.60    12439.64    200.92 o
  -7   1   6      980.16      980.43     38.03 o
  -6   1   6     1144.13     1103.56     35.48 o
  -5   1   6    11772.23    12150.32     62.66 o
  -4   1   6      465.98      476.46     15.36 o
  -3   1   6     1055.00      885.19     13.39 o
  -2   1   6     6063.76     6045.31     39.57 o
  -1   1   6        2.10        4.62      8.27 o
   0   1   6    14361.61    14373.31    100.44 o
   1   1   6     6274.16     6437.39     36.73 o
   2   1   6    11766.96    11544.85     74.30 o
   3   1   6     2843.32     2860.99     46.93 o
   4   1   6     8076.67     8011.22     60.13 o
   5   1   6      402.00      366.48     22.09 o
   6   1   6     1679.25     1732.18     33.53 o
   7   1   6      151.69      162.28     23.87 o
   8   1   6        7.66       25.08     30.18 o
   9   1   6      184.23      184.81     75.87 o
  10   1   6     2045.74     2119.82    100.12 o
  11   1   6       50.31       84.69     80.76 o
  12   1   6     2537.56     2531.26    116.29 o
  13   1   6        0.17       35.75     81.29 o
 -15   2   6      485.44      413.59     53.67 o
 -14   2   6     2601.13     2581.88     73.93 o
 -13   2   6        1.22      -45.30     47.98 o
 -12   2   6       27.77       -6.55     46.33 o
 -11   2   6     2610.49     2720.74     69.40 o
 -10   2   6      429.92      418.34     49.03 o
  -9   2   6     1122.54     1040.12     47.24 o
  -8   2   6      172.14      164.21     42.72 o
  -7   2   6     2269.61     2289.31     42.47 o
  -6   2   6     6135.53     6058.05     54.56 o
  -5   2   6    12830.21    13611.30    117.29 o
  -4   2   6    28687.67    30305.26    303.84 o
  -3   2   6      288.80      221.71     11.77 o
  -2   2   6     1379.87     1425.47     39.57 o
  -1   2   6    53350.35    55142.08    330.11 o
   0   2   6     4628.98     5197.73     55.91 o
   1   2   6    57178.36    56063.52    222.29 o
   2   2   6     2217.18     2229.36     19.97 o
   3   2   6     7914.84     7793.86     61.82 o
   4   2   6       28.68       17.09     18.43 o
   5   2   6     6678.12     6782.15     56.10 o
   6   2   6     7309.70     6988.94     69.23 o
   7   2   6        0.42        5.94     20.34 o
   8   2   6     6978.50     6907.54    103.08 o
   9   2   6      717.97      720.44     79.22 o
  10   2   6     5716.59     5700.73    263.43 o
  11   2   6     1617.74     1653.98    159.30 o
  12   2   6       76.50       81.31     78.23 o
  13   2   6      422.27      463.04     89.99 o
 -15   3   6      815.57      759.99     59.48 o
 -14   3   6      165.36      117.95     51.18 o
 -13   3   6     1629.19     1526.64     64.32 o
 -12   3   6      454.76      379.17     51.05 o
 -11   3   6     3089.32     3160.66     70.25 o
 -10   3   6     3707.62     3750.91     82.62 o
  -9   3   6      220.75      207.28     35.31 o
  -8   3   6      645.26      611.31     34.44 o
  -7   3   6     4136.28     4202.51     68.26 o
  -6   3   6     1699.57     1749.36     25.87 o
  -5   3   6     4922.05     5474.82     89.52 o
  -4   3   6      107.33       84.33     14.26 o
  -3   3   6    27324.09    27378.44    262.30 o
  -2   3   6     9191.63     8596.49    149.09 o
  -1   3   6     3486.74     3177.43     31.29 o
   0   3   6     3639.51     3569.63     39.86 o
   1   3   6    17846.10    17486.40    102.42 o
   2   3   6     4954.90     5067.86     78.42 o
   3   3   6      362.53      378.28     18.80 o
   4   3   6     8480.19     8317.97     53.80 o
   5   3   6     8763.11     8559.12     57.60 o
   6   3   6      143.92      126.88     21.17 o
   7   3   6     7457.41     8072.38     60.36 o
   8   3   6      292.02      239.41     37.85 o
   9   3   6      275.78      170.94     57.83 o
  10   3   6      120.37      157.34     74.39 o
  11   3   6      230.96      251.49     82.76 o
  12   3   6      438.14      308.11     81.33 o
  13   3   6       87.21      144.26     79.86 o
 -15   4   6      162.34      114.48     48.37 o
 -14   4   6       68.61      -20.90     49.92 o
 -13   4   6      187.76      187.69     48.70 o
 -12   4   6      706.76      619.99     53.12 o
 -11   4   6    10392.50    10243.33    160.16 o
 -10   4   6        6.39      -11.35     37.93 o
  -9   4   6     1903.25     1902.58     49.38 o
  -8   4   6       56.25       37.90     29.80 o
  -7   4   6    15645.47    14965.14    142.63 o
  -6   4   6     6740.20     6782.13     56.92 o
  -5   4   6       95.10      159.43     15.93 o
  -4   4   6     8581.39     9606.61     73.47 o
  -3   4   6      652.52      636.34     18.25 o
  -2   4   6     1879.94     1877.35     22.76 o
  -1   4   6      248.24      275.58     17.82 o
   0   4   6     1785.82     1900.58     26.29 o
   1   4   6    24184.17    23933.58     79.62 o
   2   4   6        1.95       11.55     14.30 o
   3   4   6    35236.63    35508.28    290.54 o
   4   4   6      375.88      568.34     25.25 o
   5   4   6     5132.77     5370.87     53.78 o
   6   4   6      602.07      623.59     24.56 o
   7   4   6     1325.47     1316.31     30.82 o
   8   4   6     1344.91     1358.48     48.76 o
   9   4   6     3064.18     3050.72     62.90 o
  10   4   6     2498.09     2519.86     84.36 o
  11   4   6     2046.49     1896.27    101.42 o
  12   4   6       89.93       33.09     80.29 o
  13   4   6     1460.23     1546.75    105.42 o
 -15   5   6     2342.14     2312.91     90.74 o
 -14   5   6       77.97       71.92     46.77 o
 -13   5   6     2418.28     2274.70     67.16 o
 -12   5   6       89.09       96.22     54.12 o
 -11   5   6     3088.95     3027.28     73.55 o
 -10   5   6       99.58       90.13     36.94 o
  -9   5   6     1003.16     1007.15     42.55 o
  -8   5   6      164.50      150.35     31.80 o
  -7   5   6     3512.93     3371.99     46.38 o
  -6   5   6     1101.03     1000.21     22.82 o
  -5   5   6     6948.59     6901.05     58.67 o
  -4   5   6       40.16       44.57     15.58 o
  -3   5   6     8913.10     8874.97     88.07 o
  -2   5   6     3602.55     3689.77     33.51 o
  -1   5   6     8413.21     8664.64     49.38 o
   0   5   6     6232.98     6311.40     51.76 o
   1   5   6     8147.13     8170.51     63.95 o
   2   5   6     4702.87     4446.80     35.16 o
   3   5   6     4542.54     4636.00     38.34 o
   4   5   6      519.92      471.64     12.04 o
   5   5   6     8254.58     7988.10     77.50 o
   6   5   6        7.84       -3.19     13.86 o
   7   5   6    10167.17    10195.16    151.34 o
   8   5   6       40.27       -1.41     37.24 o
   9   5   6     3508.65     3686.68     83.62 o
  10   5   6      115.21       78.78     59.41 o
  11   5   6       35.03       29.03     60.35 o
  12   5   6      791.56      745.81     89.52 o
  13   5   6       35.63       13.19     79.94 o
 -14   6   6      762.91      839.23     56.62 o
 -13   6   6     1680.30     1878.11     74.72 o
 -12   6   6       95.38      100.00     42.39 o
 -11   6   6     5329.69     5385.71     79.24 o
 -10   6   6      846.14      771.88     42.77 o
  -9   6   6     4745.00     4623.98     65.41 o
  -8   6   6      768.98      769.87     37.96 o
  -7   6   6     5086.83     5059.48     40.63 o
  -6   6   6      251.30      252.11     18.26 o
  -5   6   6      324.27      372.37     18.87 o
  -4   6   6    12248.04    13092.54    106.19 o
  -3   6   6     5856.70     6258.69     48.79 o
  -2   6   6      589.38      599.94     20.11 o
  -1   6   6     8669.60     8534.94     53.21 o
   0   6   6      937.09      845.98     28.88 o
   1   6   6    26551.61    27224.05    155.16 o
   2   6   6     1180.95     1208.87     27.38 o
   3   6   6    10789.93    10360.47     72.96 o
   4   6   6      410.70      501.58     30.79 o
   5   6   6     4196.74     4266.15     33.84 o
   6   6   6      292.18      292.54     18.07 o
   7   6   6      421.42      427.26     40.43 o
   8   6   6      805.60      844.17     47.12 o
   9   6   6      127.87      109.55     37.85 o
  10   6   6      168.74      198.42     59.43 o
  11   6   6     1218.26     1145.57     73.42 o
  12   6   6      307.30      315.44     81.52 o
  13   6   6     1589.99     1598.97    101.51 o
 -14   7   6       38.65       49.15     75.18 o
 -13   7   6     1376.57     1358.28     66.83 o
 -12   7   6     1388.06     1352.79     54.34 o
 -11   7   6     1059.21     1001.00     49.03 o
 -10   7   6      192.34      221.29     37.50 o
  -9   7   6       36.51      -13.78     32.44 o
  -8   7   6     2169.09     2255.88     48.73 o
  -7   7   6      913.82      928.66     39.47 o
  -6   7   6      190.32      138.33     17.23 o
  -5   7   6    12466.99    12329.47     70.72 o
  -4   7   6      334.69      306.33     17.60 o
  -3   7   6     4747.87     4626.45     36.04 o
  -2   7   6      495.22      576.15     22.61 o
  -1   7   6    11196.58    11445.95    109.71 o
   0   7   6     8564.82     8867.61     71.75 o
   1   7   6     7611.89     7701.69     69.83 o
   2   7   6     1833.03     1657.92     41.61 o
   3   7   6      531.39      442.99     33.55 o
   4   7   6     2998.13     3092.37     47.82 o
   5   7   6     5270.20     5162.65    104.73 o
   6   7   6       42.76       24.34     34.15 o
   7   7   6     4332.37     4306.48     72.63 o
   8   7   6      582.70      637.15     49.39 o
   9   7   6     2894.27     2955.24     93.63 o
  10   7   6     2124.88     2061.01     78.24 o
  11   7   6      104.37       78.14     62.41 o
  12   7   6     1417.62     1383.62     79.79 o
  13   7   6       47.42       59.84     74.57 o
 -14   8   6     1548.53     1457.20     94.42 o
 -13   8   6      962.87      994.68     65.35 o
 -12   8   6      601.95      668.76     47.00 o
 -11   8   6     2206.46     2340.23     60.10 o
 -10   8   6      206.02      177.77     37.20 o
  -9   8   6     1442.35     1421.45     45.84 o
  -8   8   6     2805.39     2698.55     66.78 o
  -7   8   6     3281.08     3405.22     41.71 o
  -6   8   6     1187.91     1166.43     42.45 o
  -5   8   6     1753.19     1810.50     29.24 o
  -4   8   6    11933.73    12079.83     63.98 o
  -3   8   6      746.70      840.72     26.80 o
  -2   8   6    17678.04    18028.12    227.64 o
  -1   8   6       22.50      -10.00     21.67 o
   0   8   6      870.07     1015.40     30.36 o
   1   8   6     6174.59     5844.60     51.75 o
   2   8   6      925.62      883.09     25.39 o
   3   8   6     2110.39     1946.84     42.27 o
   4   8   6     2157.75     2036.70     42.60 o
   5   8   6     2382.04     2329.88     48.58 o
   6   8   6     2175.85     2050.00     50.30 o
   7   8   6      195.60      168.33     38.35 o
   8   8   6     5794.04     5470.13     79.55 o
   9   8   6       11.37        0.30     40.50 o
  10   8   6     1292.49     1274.25     70.74 o
  11   8   6      962.66      929.25     69.92 o
  12   8   6      648.07      630.25     67.75 o
  13   8   6      277.94      286.32     77.09 o
 -14   9   6       51.58       49.43     69.52 o
 -13   9   6      212.30      276.77     53.12 o
 -12   9   6     1152.46     1160.14     51.30 o
 -11   9   6       15.96      -25.03     37.98 o
 -10   9   6     4439.25     4367.21     79.19 o
  -9   9   6        1.98       -0.50     32.40 o
  -8   9   6     3025.58     3197.29     54.51 o
  -7   9   6        8.87       22.19     18.14 o
  -6   9   6     1048.77     1025.84     33.67 o
  -5   9   6     1259.36     1239.57     25.34 o
  -4   9   6      759.18      805.62     38.09 o
  -3   9   6     5618.64     5383.63     45.73 o
  -2   9   6     3394.09     3119.44     35.68 o
  -1   9   6      165.45      177.75     26.20 o
   0   9   6    15700.91    16384.87     88.86 o
   1   9   6     3752.21     4031.89     40.88 o
   2   9   6     1813.79     1676.69     29.81 o
   3   9   6    23086.77    22829.07    184.98 o
   4   9   6     2495.84     2605.02     46.72 o
   5   9   6      795.75      822.09     37.76 o
   6   9   6      162.43      143.67     34.19 o
   7   9   6      464.88      451.94     42.17 o
   8   9   6       71.95       72.49     42.91 o
   9   9   6     1785.37     1531.12     56.47 o
  10   9   6      785.13      810.32     51.93 o
  11   9   6      420.36      424.13     64.44 o
  12   9   6     1758.74     1825.16     83.41 o
  13   9   6      184.16      156.87     59.59 o
 -14  10   6     3595.26     3633.94    149.68 o
 -13  10   6       48.54       84.14     49.70 o
 -12  10   6      245.06      184.12     48.56 o
 -11  10   6       17.09      -17.23     36.40 o
 -10  10   6        1.13      -10.70     36.34 o
  -9  10   6     1010.02      874.30     56.61 o
  -8  10   6      609.58      642.76     37.40 o
  -7  10   6      589.50      550.53     33.58 o
  -6  10   6     5048.03     5209.60     64.13 o
  -5  10   6      207.59      253.91     20.33 o
  -4  10   6    19043.16    19285.24    181.95 o
  -3  10   6        0.08        8.61     13.32 o
  -2  10   6     5209.67     5156.94     54.02 o
  -1  10   6      861.97      949.01     40.34 o
   0  10   6     1935.06     1669.26     40.43 o
   1  10   6       10.10       13.38     23.38 o
   2  10   6      721.71      752.61     24.44 o
   3  10   6       18.72       41.53     22.72 o
   4  10   6     6263.92     6287.31     82.20 o
   5  10   6      490.11      423.81     35.68 o
   6  10   6     4434.68     4289.62     65.20 o
   7  10   6      753.39      671.19     46.07 o
   8  10   6    15619.70    15607.47    204.40 o
   9  10   6      169.85      195.02     43.17 o
  10  10   6     1676.84     1712.57     60.26 o
  11  10   6       61.12       29.11     57.67 o
  12  10   6       55.76      111.61     58.27 o
 -13  11   6     1016.55     1027.80     62.66 o
 -12  11   6      483.14      393.74     50.62 o
 -11  11   6       92.40       63.86     40.34 o
 -10  11   6     5687.44     5719.28     77.35 o
  -9  11   6      107.50       64.10     33.81 o
  -8  11   6     2966.05     2975.24     55.31 o
  -7  11   6       72.12       58.44     30.47 o
  -6  11   6     4032.21     4171.19     41.91 o
  -5  11   6       86.65       77.76     19.11 o
  -4  11   6     1405.31     1456.38     27.57 o
  -3  11   6     3379.14     3680.64     33.36 o
  -2  11   6     5911.11     5531.41     59.07 o
  -1  11   6     1506.62     1497.40     60.28 o
   0  11   6     8348.58     8351.87     73.24 o
   1  11   6     2677.95     2879.41     44.38 o
   2  11   6     6000.26     5823.83     85.19 o
   3  11   6     3975.56     4240.52     58.80 o
   4  11   6     1887.96     1952.56     50.93 o
   5  11   6      570.62      502.53     36.77 o
   6  11   6     3036.96     2885.73     58.75 o
   7  11   6      297.41      371.10     44.14 o
   8  11   6      460.06      586.68     49.19 o
   9  11   6        0.30      -12.07     42.75 o
  10  11   6      593.81      629.91     49.36 o
  11  11   6      425.68      405.43     61.03 o
  12  11   6     1631.72     1581.45     80.61 o
 -13  12   6      355.68      286.98     51.47 o
 -12  12   6      466.26      484.28     61.90 o
 -11  12   6      557.34      550.08     50.81 o
 -10  12   6      494.76      474.67     41.64 o
  -9  12   6      140.60      126.45     34.00 o
  -8  12   6      529.15      533.30     38.33 o
  -7  12   6     2790.15     2845.97     46.56 o
  -6  12   6     3945.33     3987.19     42.33 o
  -5  12   6      470.34      461.37     22.21 o
  -4  12   6     6120.24     6009.16     75.38 o
  -3  12   6      133.40      105.50      9.95 o
  -2  12   6     5091.58     5003.44     60.18 o
  -1  12   6      400.53      402.44     34.14 o
   0  12   6     4063.87     4225.96     64.03 o
   1  12   6     1423.96     1499.62     47.63 o
   2  12   6      143.25      138.43     20.11 o
   3  12   6      500.20      486.54     28.90 o
   4  12   6      951.85     1011.77     39.11 o
   5  12   6     2486.03     2617.54     73.01 o
   6  12   6     3480.85     3521.22     67.16 o
   7  12   6       46.39       42.27     40.62 o
   8  12   6     3929.84     4155.57     75.93 o
   9  12   6      377.61      296.59     46.26 o
  10  12   6     1709.13     1784.28     62.84 o
  11  12   6      687.44      681.57     65.04 o
  12  12   6      141.56      197.08     57.81 o
 -13  13   6     1012.67     1077.02     80.62 o
 -12  13   6      483.71      510.47     69.36 o
 -11  13   6      302.78      308.72     50.78 o
 -10  13   6      310.25      267.60     37.93 o
  -9  13   6       19.37       14.68     32.23 o
  -8  13   6     1705.89     1916.59     43.77 o
  -7  13   6     2260.91     2284.21     43.19 o
  -6  13   6     4071.97     4064.89     43.67 o
  -5  13   6     2629.96     2511.16     43.12 o
  -4  13   6     9184.89     8967.73    123.41 o
  -3  13   6     6813.06     6520.14     69.21 o
  -2  13   6      171.50      225.56     35.33 o
  -1  13   6     3658.34     3599.97     77.92 o
   0  13   6     5097.40     4851.34     78.47 o
   1  13   6        1.54       10.81     38.89 o
   2  13   6     7567.35     7582.57     97.84 o
   3  13   6      792.48      868.20     41.61 o
   4  13   6       38.97       23.75     29.46 o
   5  13   6       27.50       18.61     32.95 o
   6  13   6     1943.12     2034.30     66.43 o
   7  13   6     3058.06     3203.20     66.62 o
   8  13   6        5.87        8.93     41.82 o
   9  13   6     1699.03     1686.22     64.12 o
  10  13   6      553.12      631.37     50.91 o
  11  13   6      310.81      236.84     55.67 o
 -12  14   6      242.29      223.10     63.48 o
 -11  14   6     2492.59     2862.48     97.32 o
 -10  14   6       40.48       58.18     55.24 o
  -9  14   6     3791.93     4076.81     69.02 o
  -8  14   6      166.03      135.15     38.35 o
  -7  14   6     1950.41     2057.79     51.89 o
  -6  14   6     3264.25     3238.51     57.46 o
  -5  14   6     5597.55     5426.79     75.64 o
  -4  14   6     2602.93     2651.53     51.28 o
  -3  14   6       73.50        1.26     33.01 o
  -2  14   6     1242.40     1242.55     44.82 o
  -1  14   6    10865.72    10629.10    168.18 o
   0  14   6       65.97       44.77     41.30 o
   1  14   6     7850.25     7915.39     93.25 o
   2  14   6     1117.62     1195.54     53.08 o
   3  14   6     1977.37     2187.76     54.06 o
   4  14   6      178.29      184.51     44.53 o
   5  14   6     3645.33     3422.70     77.35 o
   6  14   6      221.73      207.67     51.21 o
   7  14   6       22.67       29.33     49.61 o
   8  14   6      260.72      246.14     53.22 o
   9  14   6      633.63      639.88     61.99 o
  10  14   6      617.69      604.19     72.61 o
  11  14   6     1153.67      948.77     85.51 o
 -12  15   6      158.23      168.99     63.75 o
 -11  15   6      346.52      361.74     46.50 o
 -10  15   6      320.29      332.87     70.53 o
  -9  15   6      264.42      260.74     47.77 o
  -8  15   6      108.38       94.61     37.49 o
  -7  15   6      643.98      692.89     41.94 o
  -6  15   6      687.01      762.48     34.50 o
  -5  15   6      155.92      102.23     29.22 o
  -4  15   6      470.21      518.98     32.39 o
  -3  15   6     1659.57     1602.94     47.25 o
  -2  15   6     1318.42     1323.39     47.43 o
  -1  15   6    12596.29    12520.83    101.75 o
   0  15   6      528.24      454.53     45.91 o
   1  15   6      815.86      653.67     51.18 o
   2  15   6      741.05      864.74     69.14 o
   3  15   6      130.88      107.36     56.05 o
   4  15   6       12.10       16.99     43.28 o
   5  15   6     3931.79     3955.90     82.65 o
   6  15   6       58.28       48.96     45.93 o
   7  15   6     5625.36     5766.46    100.67 o
   8  15   6       14.42       31.51     47.26 o
   9  15   6      833.17      796.60     82.16 o
  10  15   6       23.18       24.40     52.68 o
  11  15   6      446.12      483.26    121.99 o
 -12  16   6       20.67      -36.29     50.23 o
 -11  16   6     2062.73     2133.82     65.16 o
 -10  16   6       29.86       -1.55     47.29 o
  -9  16   6     3679.27     3841.49     84.65 o
  -8  16   6      177.71      170.59     39.89 o
  -7  16   6     3049.63     3126.74     83.25 o
  -6  16   6       12.88        8.78     35.39 o
  -5  16   6       86.54       89.09     28.49 o
  -4  16   6      117.23      113.81     30.74 o
  -3  16   6     1814.68     1776.40     52.60 o
  -2  16   6     1586.47     1581.37     52.46 o
  -1  16   6       35.21       50.35     40.61 o
   0  16   6        5.63       15.57     43.77 o
   1  16   6     8424.79     8795.07    104.10 o
   2  16   6       19.08       22.31     57.31 o
   3  16   6     8062.29     7785.72    252.60 o
   4  16   6      297.91      221.49     43.65 o
   5  16   6      538.76      543.09     66.57 o
   6  16   6       18.90        8.12     45.36 o
   7  16   6      827.59      809.37     74.39 o
   8  16   6      198.09      258.90     51.68 o
   9  16   6      256.52      246.86     79.24 o
  10  16   6       60.58       83.92     73.73 o
 -11  17   6        3.90      -38.70     49.55 o
 -10  17   6       79.56       85.27     50.95 o
  -9  17   6       17.49       32.58     62.76 o
  -8  17   6     1910.75     1913.80     89.66 o
  -7  17   6     1274.17     1219.56     59.59 o
  -6  17   6     1477.71     1497.09     70.69 o
  -5  17   6     1420.37     1373.68     47.48 o
  -4  17   6      290.02      206.78     39.13 o
  -3  17   6     7939.32     7898.85    116.71 o
  -2  17   6       64.61        4.03     40.88 o
  -1  17   6     1220.18     1157.31     51.43 o
   0  17   6      680.35      615.08     51.43 o
   1  17   6       13.39      -11.31     48.53 o
   2  17   6     2093.71     1968.62     75.13 o
   3  17   6       73.51       36.21     58.99 o
   4  17   6      161.83      134.49     60.85 o
   5  17   6     1281.08     1341.34     75.07 o
   6  17   6      441.24      358.06     78.61 o
   7  17   6     2171.39     2328.60    106.91 o
   8  17   6       21.02       33.93     70.23 o
   9  17   6     1105.68      963.72     93.60 o
  10  17   6      591.21      640.26     96.83 o
 -11  18   6     1280.00     1321.68     68.36 o
 -10  18   6        1.88      -19.12     52.59 o
  -9  18   6      718.46      693.17     74.86 o
  -8  18   6        2.50       37.52     66.02 o
  -7  18   6      319.18      404.18     71.82 o
  -6  18   6     1979.01     1939.20     67.04 o
  -5  18   6        4.96       16.27     36.08 o
  -4  18   6     5896.00     6109.41     80.99 o
  -3  18   6      160.61      151.46     42.37 o
  -2  18   6      732.48      721.57     47.69 o
  -1  18   6     1424.97     1464.31     56.41 o
   0  18   6      616.25      602.36     50.58 o
   1  18   6     1421.19     1417.49     58.39 o
   2  18   6      113.81       80.05     57.24 o
   3  18   6     2613.53     2553.12     85.18 o
   4  18   6      219.56      233.21     66.10 o
   5  18   6      891.92      777.94     70.47 o
   6  18   6      226.58      217.22     61.10 o
   7  18   6      103.81        7.74     77.56 o
   8  18   6     1506.88     1718.17    141.06 o
   9  18   6      747.11      818.10     94.53 o
 -10  19   6     2339.69     2617.21     84.76 o
  -9  19   6       38.26      -36.42     68.00 o
  -8  19   6     2617.79     2550.02    191.77 o
  -7  19   6      313.19      391.41     75.92 o
  -6  19   6     2329.96     2315.72     95.08 o
  -5  19   6      972.45      972.20     47.73 o
  -4  19   6      137.66      135.67     41.02 o
  -3  19   6     1761.96     1733.00     58.49 o
  -2  19   6      856.62      730.72     49.91 o
  -1  19   6       56.30       77.26     44.79 o
   0  19   6     1791.34     1747.54     62.64 o
   1  19   6      273.05      153.08     59.24 o
   2  19   6     1264.40     1195.66     70.02 o
   3  19   6      821.44      818.02     71.12 o
   4  19   6     3300.41     3448.72    115.54 o
   5  19   6       34.30        8.41     61.65 o
   6  19   6      539.52      389.97     68.60 o
   7  19   6      177.50      147.56     67.57 o
   8  19   6      182.82      244.06     69.57 o
   9  19   6     1133.36     1193.87    100.55 o
  -9  20   6       23.16       58.57     55.41 o
  -8  20   6      473.16      573.21     73.88 o
  -7  20   6      534.34      631.12     82.21 o
  -6  20   6     1043.20     1014.81    104.51 o
  -5  20   6       26.01       36.13     37.72 o
  -4  20   6     5375.97     5508.90     83.01 o
  -3  20   6       27.87       -1.63     42.50 o
  -2  20   6     2967.95     2883.95     81.99 o
  -1  20   6        8.35       15.78     44.99 o
   0  20   6     1201.40     1104.71     58.41 o
   1  20   6      286.40      168.25     60.53 o
   2  20   6       51.73       18.51     58.55 o
   3  20   6        9.05      -10.43     62.41 o
   4  20   6     1127.58     1063.88    110.92 o
   5  20   6      238.20      186.79     67.20 o
   6  20   6     1772.01     1843.43     87.82 o
   7  20   6      186.60      111.04     64.14 o
   8  20   6     1264.25     1268.81     81.92 o
  -9  21   6      452.62      484.33     62.78 o
  -8  21   6     2263.98     2255.48    104.82 o
  -7  21   6      535.22      539.76     78.47 o
  -6  21   6      461.85      506.04     77.37 o
  -5  21   6       35.60       69.79     64.57 o
  -4  21   6      132.98      161.55     43.33 o
  -3  21   6      254.92      252.15     45.50 o
  -2  21   6      990.08      963.76     55.00 o
  -1  21   6        6.04      -25.73     48.77 o
   0  21   6     2280.56     2415.63     95.30 o
   1  21   6       63.96       34.77     59.37 o
   2  21   6     1489.14     1704.40     80.09 o
   3  21   6      322.39      317.11     96.21 o
   4  21   6     1256.31     1409.03    122.76 o
   5  21   6      532.95      578.96     75.49 o
   6  21   6      358.76      233.23     68.82 o
   7  21   6        2.67       16.63     65.87 o
  -8  22   6       23.16       77.77     58.14 o
  -7  22   6       87.15       75.56     96.75 o
  -6  22   6     1774.23     1769.78    112.55 o
  -5  22   6       34.18       50.74     72.28 o
  -4  22   6     2842.54     2973.64     70.42 o
  -3  22   6        0.06       29.40     43.12 o
  -2  22   6     2948.10     2882.48     78.39 o
  -1  22   6      661.60      690.17     56.23 o
   0  22   6      278.35      252.79     63.20 o
   1  22   6      121.10      118.53     62.42 o
   2  22   6      210.15      178.90     67.05 o
   3  22   6      621.36      523.53     79.99 o
   4  22   6     1535.36     1585.53    103.31 o
   5  22   6      825.79      805.59     78.31 o
   6  22   6      390.91      382.63     69.82 o
  -7  23   6        2.96       24.45     59.50 o
  -6  23   6      179.20       85.33     66.49 o
  -5  23   6     1066.62     1009.57     81.93 o
  -4  23   6       22.79      -45.11     51.36 o
  -3  23   6      229.15      293.85     49.46 o
  -2  23   6     1089.97      991.27     57.09 o
  -1  23   6     1024.53     1076.38     73.34 o
   0  23   6      360.22      239.86     84.91 o
   1  23   6      289.82      283.30     64.25 o
   2  23   6      488.31      363.18     87.55 o
   3  23   6      435.77      318.88    102.02 o
   4  23   6     1755.48     1953.99     87.16 o
   5  23   6      513.93      582.47     77.49 o
  -5  24   6       29.92       31.14     74.48 o
  -4  24   6      541.82      598.80    114.42 o
  -3  24   6      735.03      736.27     66.13 o
  -2  24   6      448.35      401.66     61.25 o
  -1  24   6      362.11      327.91     63.13 o
   0  24   6       25.67        4.10     59.01 o
   1  24   6     1331.69     1380.66     78.06 o
   2  24   6       49.03       19.56     60.88 o
   3  24   6      778.06      769.43     90.98 o
   4  24   6       25.12       25.46     68.90 o
  -3  25   6     1255.45     1305.52     73.32 o
  -2  25   6      114.33       93.67     56.22 o
  -1  25   6     1095.76      839.26     88.65 o
   0  25   6       87.41      105.51     64.27 o
   1  25   6       26.52       -0.97     60.72 o
   2  25   6        4.87       -0.50     66.55 o
 -15   0   7      216.29      147.00     73.98 o
 -13   0   7     1559.81     1421.76     88.95 o
 -11   0   7     5793.91     6073.51    203.11 o
  -9   0   7     9426.52     9692.94    130.51 o
  -7   0   7      205.71      299.58     49.99 o
  -5   0   7        8.41      -11.13     40.58 o
  -3   0   7      675.95      611.40     29.59 o
  -1   0   7    19032.99    19346.15     99.62 o
   1   0   7    15354.34    14168.49    114.91 o
   3   0   7    25334.10    24980.23    208.64 o
   5   0   7    19841.19    20055.21    515.79 o
   7   0   7       17.40        2.26     34.85 o
   9   0   7     6795.42     6905.00    194.99 o
  11   0   7     7976.60     7651.33    227.70 o
  13   0   7     2840.13     2531.25    172.99 o
 -15   1   7     1902.19     1835.19     70.92 o
 -14   1   7        0.19      -14.60     51.16 o
 -13   1   7      914.74      937.24     60.20 o
 -12   1   7     1290.82     1187.55     57.88 o
 -11   1   7       14.14       10.08     46.15 o
 -10   1   7     7458.68     7448.34     90.28 o
  -9   1   7       79.55       24.22     40.66 o
  -8   1   7      435.51      355.12     42.68 o
  -7   1   7     7563.98     7564.50     71.28 o
  -6   1   7     1388.80     1426.59     39.39 o
  -5   1   7    24669.53    25042.69    144.09 o
  -4   1   7     1516.58     1396.28     20.03 o
  -3   1   7    15993.60    16268.66    157.58 o
  -2   1   7     2387.25     2592.42     30.08 o
  -1   1   7     1264.21     1342.90     17.01 o
   0   1   7     7296.82     7568.70     40.74 o
   1   1   7      278.71      300.35     12.21 o
   2   1   7     3175.11     2945.97     39.54 o
   3   1   7     1252.66     1017.79     22.24 o
   4   1   7     3522.95     3623.78     49.79 o
   5   1   7     2220.87     1939.69     34.37 o
   6   1   7      254.15      229.43     24.95 o
   7   1   7     8799.10     8594.87     71.62 o
   8   1   7     1133.22     1071.30     46.14 o
   9   1   7     6292.26     6232.08    134.07 o
  10   1   7      442.27      423.50     83.99 o
  11   1   7     1355.94     1392.41    102.42 o
  12   1   7      236.20      160.12     89.90 o
  13   1   7      185.32      205.54    128.05 o
 -15   2   7       23.56        1.06     48.81 o
 -14   2   7     1345.72     1247.77     64.21 o
 -13   2   7     1300.93     1210.30     61.07 o
 -12   2   7      147.97      128.22     48.94 o
 -11   2   7     4228.57     4301.97     78.30 o
 -10   2   7      119.09      116.93     47.19 o
  -9   2   7     3220.10     3320.16     62.48 o
  -8   2   7     5355.48     5286.06     69.31 o
  -7   2   7     4080.19     4038.95     46.74 o
  -6   2   7      503.38      464.50     17.95 o
  -5   2   7     4231.04     4126.25     35.50 o
  -4   2   7     9458.01    10046.39    115.77 o
  -3   2   7    15451.65    15532.12    159.56 o
  -2   2   7    25515.10    25472.46    274.19 o
  -1   2   7     6094.12     5974.81     59.67 o
   0   2   7     4340.55     3765.87     69.70 o
   1   2   7     4534.23     4296.31     47.25 o
   2   2   7       14.84        8.03     10.82 o
   3   2   7    16116.96    15684.32    156.47 o
   4   2   7     2123.07     1887.00     32.69 o
   5   2   7     1244.74     1236.55     29.96 o
   6   2   7     8313.23     8696.95     64.17 o
   7   2   7     1425.26     1637.25     54.08 o
   8   2   7     2149.70     2262.63    102.55 o
   9   2   7     1788.60     1906.35    155.54 o
  10   2   7      300.22      395.53     80.20 o
  11   2   7     5046.88     4868.16    352.50 o
  12   2   7        3.35      -46.48     85.32 o
  13   2   7     2328.13     2524.70    120.62 o
 -15   3   7     1169.18     1320.48     66.76 o
 -14   3   7      786.34      675.66     56.57 o
 -13   3   7      221.78       82.38     49.50 o
 -12   3   7     2000.46     1891.50     65.32 o
 -11   3   7      308.18      300.43     51.23 o
 -10   3   7     7197.38     6931.10    151.24 o
  -9   3   7      195.55       85.61     31.21 o
  -8   3   7     2006.75     2011.84     44.94 o
  -7   3   7     3050.46     2954.62     51.68 o
  -6   3   7     8648.62     8907.83     52.29 o
  -5   3   7    21435.48    23527.06    129.29 o
  -4   3   7     2138.27     2274.38     28.66 o
  -3   3   7    11113.91    11514.50     86.70 o
  -2   3   7     2244.93     2212.61     29.48 o
  -1   3   7    32212.91    31424.86    175.40 o
   0   3   7    11403.42    10619.95     74.76 o
   1   3   7      114.69      126.72     10.92 o
   2   3   7    17596.53    17849.67    130.93 o
   3   3   7     2261.77     2158.18     29.13 o
   4   3   7     8409.79     8768.53     86.13 o
   5   3   7     3110.30     3157.54     44.64 o
   6   3   7       80.63       37.26     22.47 o
   7   3   7     6094.72     6322.90     71.22 o
   8   3   7     1463.52     1387.48     47.97 o
   9   3   7       76.59       34.52     57.05 o
  10   3   7     1614.57     1637.38     96.91 o
  11   3   7      127.23       82.43     80.23 o
  12   3   7      490.06      464.17     87.04 o
  13   3   7      137.26      149.76     79.42 o
 -15   4   7       17.32       -9.74     47.54 o
 -14   4   7     1617.59     1572.96     65.85 o
 -13   4   7        5.01      -47.67     47.67 o
 -12   4   7     3184.36     3078.13     73.84 o
 -11   4   7        2.21       33.96     48.64 o
 -10   4   7      354.49      305.81     40.34 o
  -9   4   7      710.84      781.66     39.94 o
  -8   4   7       99.01      105.37     30.24 o
  -7   4   7     2406.62     2379.47     30.73 o
  -6   4   7     5121.78     5505.60     59.36 o
  -5   4   7      380.64      348.35     18.75 o
  -4   4   7    40803.64    41727.30    218.62 o
  -3   4   7      936.33      869.53     18.04 o
  -2   4   7    13612.40    14230.53    186.83 o
  -1   4   7     4298.40     4308.95     32.26 o
   0   4   7       56.34       66.79     11.00 o
   1   4   7     4804.10     4617.82     45.01 o
   2   4   7     2255.11     2264.95     38.23 o
   3   4   7     3395.41     3277.20     36.26 o
   4   4   7    11006.50    10621.51     63.64 o
   5   4   7        0.76        1.33     20.60 o
   6   4   7     6529.78     6541.00     56.84 o
   7   4   7        2.09        8.98     22.52 o
   8   4   7     2834.05     2988.57     61.57 o
   9   4   7      361.94      207.16     57.85 o
  10   4   7     1673.54     1550.49     94.61 o
  11   4   7       26.41        9.61     77.03 o
  12   4   7       36.20       -2.26     83.14 o
  13   4   7       66.46       30.27     77.70 o
 -15   5   7      112.56       79.34     66.32 o
 -14   5   7     1815.12     2013.93     70.64 o
 -13   5   7       26.44       36.23     48.12 o
 -12   5   7     4133.11     4213.01     79.68 o
 -11   5   7      371.45      319.81     42.53 o
 -10   5   7     7378.44     7187.23     82.69 o
  -9   5   7      401.56      354.18     36.02 o
  -8   5   7    13683.00    13960.27     94.70 o
  -7   5   7     3111.91     3371.78     35.67 o
  -6   5   7      954.67     1207.34     35.85 o
  -5   5   7      976.93     1182.72     26.17 o
  -4   5   7     1367.21     1552.49     55.37 o
  -3   5   7      628.03      724.53     22.37 o
  -2   5   7     3527.19     3602.13     35.45 o
  -1   5   7     1120.39     1280.91     20.18 o
   0   5   7    33315.13    33444.71    253.67 o
   1   5   7       19.31       40.25      9.31 o
   2   5   7    17878.56    16990.60    113.66 o
   3   5   7      177.77      139.61     19.01 o
   4   5   7     1300.79     1193.33     34.79 o
   5   5   7      258.00      216.64     13.51 o
   6   5   7      628.64      588.01     19.20 o
   7   5   7       82.74      117.10     38.91 o
   8   5   7      298.43      297.68     41.64 o
   9   5   7        2.45        3.23     38.26 o
  10   5   7     3002.08     3228.09     91.74 o
  11   5   7        0.12       -1.57     76.31 o
  12   5   7     1955.63     1978.12    111.39 o
  13   5   7      161.41      137.71     80.78 o
 -14   6   7     1661.53     1704.29     64.80 o
 -13   6   7      106.74       46.23     46.78 o
 -12   6   7     2234.06     2180.84     60.87 o
 -11   6   7      351.93      385.43     43.21 o
 -10   6   7       63.84       30.14     36.02 o
  -9   6   7      232.23      220.57     35.31 o
  -8   6   7     3931.41     4043.50     58.20 o
  -7   6   7        5.78       13.82     14.56 o
  -6   6   7    15164.19    15139.21    153.10 o
  -5   6   7     1996.86     1948.57     31.38 o
  -4   6   7    16685.40    16622.46    165.26 o
  -3   6   7      786.20      979.59     23.98 o
  -2   6   7     6380.15     6026.52     53.28 o
  -1   6   7     9343.55     9130.52     70.77 o
   0   6   7     1156.70     1100.72     25.22 o
   1   6   7    12834.71    12897.15    159.44 o
   2   6   7     8083.79     8096.26     55.13 o
   3   6   7      226.79      249.23     23.59 o
   4   6   7     3839.76     3987.02     98.31 o
   5   6   7      379.10      356.49     23.55 o
   6   6   7     7162.05     7026.32     86.74 o
   7   6   7      208.49      155.66     38.42 o
   8   6   7    11910.65    12214.95    126.15 o
   9   6   7      545.07      585.34     46.87 o
  10   6   7      627.70      489.14     62.30 o
  11   6   7     2157.62     2165.48     86.05 o
  12   6   7       12.60      -10.10     80.04 o
  13   6   7      869.28      757.95     94.14 o
 -14   7   7      206.62      181.74     65.01 o
 -13   7   7      863.85      859.53     61.62 o
 -12   7   7     1134.14     1169.20     52.80 o
 -11   7   7      268.23      244.98     40.41 o
 -10   7   7     2849.28     2835.65     82.52 o
  -9   7   7        0.22      -13.18     33.16 o
  -8   7   7     5467.09     5583.18     66.18 o
  -7   7   7      647.83      680.80     22.92 o
  -6   7   7       20.37       65.31     17.94 o
  -5   7   7     5476.62     5683.69     63.71 o
  -4   7   7        8.15       -0.46     15.62 o
  -3   7   7     2798.16     2970.66     54.51 o
  -2   7   7     6765.65     6473.38     50.96 o
  -1   7   7     2179.42     2154.44     34.33 o
   0   7   7    19052.03    20032.71    149.78 o
   1   7   7     1483.07     1634.03     20.26 o
   2   7   7    23353.19    22418.44     88.66 o
   3   7   7       44.03        8.08     22.15 o
   4   7   7    11135.08    11112.45    169.64 o
   5   7   7     7334.71     7188.76     99.79 o
   6   7   7      802.21      732.29     49.15 o
   7   7   7      300.88      290.72     39.09 o
   8   7   7      115.33       91.26     42.56 o
   9   7   7     1612.18     1531.80     56.18 o
  10   7   7      786.08      813.51     68.44 o
  11   7   7       28.41       43.56     60.02 o
  12   7   7     1122.23     1190.78     77.60 o
  13   7   7        0.70       73.65     82.45 o
 -14   8   7      376.82      334.50     61.81 o
 -13   8   7      548.60      584.57     47.62 o
 -12   8   7      769.10      684.95     47.57 o
 -11   8   7     4595.26     4543.07     74.20 o
 -10   8   7      418.84      344.67     38.64 o
  -9   8   7     3186.31     3140.57     63.82 o
  -8   8   7       21.42        4.74     30.03 o
  -7   8   7     1202.31     1191.74     27.89 o
  -6   8   7      839.25      735.54     24.50 o
  -5   8   7      151.86      128.14     18.05 o
  -4   8   7     2927.00     2700.08     42.08 o
  -3   8   7       17.14       39.48     15.63 o
  -2   8   7      259.38      345.97     26.43 o
  -1   8   7     3426.83     3137.20     45.07 o
   0   8   7     1774.36     1715.50     37.00 o
   1   8   7    15849.40    15845.46     85.71 o
   2   8   7       37.58       60.95     20.27 o
   3   8   7      101.35      142.23     23.71 o
   4   8   7     1930.88     1778.01     43.44 o
   5   8   7      820.50      792.09     39.60 o
   6   8   7     3703.12     3425.43     60.12 o
   7   8   7       17.69        0.41     38.58 o
   8   8   7     1040.39     1040.06     52.94 o
   9   8   7      110.85      151.78     43.26 o
  10   8   7      425.71      468.56     63.28 o
  11   8   7     2424.41     2278.54    108.26 o
  12   8   7       55.35       83.52     62.90 o
 -14   9   7      609.95      624.00     79.36 o
 -13   9   7     2607.12     2721.55    122.91 o
 -12   9   7      236.38      158.32     40.46 o
 -11   9   7     1135.41     1023.29     48.75 o
 -10   9   7      143.33      127.23     37.08 o
  -9   9   7       44.11       21.04     33.38 o
  -8   9   7       12.24       37.84     31.06 o
  -7   9   7     8488.50     8607.90    100.33 o
  -6   9   7       89.26       53.62     17.76 o
  -5   9   7    17696.88    18498.01    182.56 o
  -4   9   7      152.08      124.24     17.13 o
  -3   9   7    14330.31    14866.80    201.92 o
  -2   9   7       90.87      149.40     14.53 o
  -1   9   7     4370.62     4071.74     63.88 o
   0   9   7    11840.80    12201.47     86.57 o
   1   9   7      768.63      922.15     27.39 o
   2   9   7     1291.64     1253.40     29.08 o
   3   9   7     1713.92     1627.21     35.44 o
   4   9   7     4581.33     4496.26    109.38 o
   5   9   7     5897.32     5857.66     99.29 o
   6   9   7       74.18       66.66     35.31 o
   7   9   7     4820.96     4725.66    115.61 o
   8   9   7     1167.18     1186.83     76.80 o
   9   9   7     2318.69     2308.82     63.66 o
  10   9   7      190.81      100.17     58.32 o
  11   9   7       10.41       28.58     59.97 o
  12   9   7      336.76      334.81     67.35 o
 -14  10   7      186.83      208.49     70.68 o
 -13  10   7      994.14     1112.85     83.08 o
 -12  10   7       55.42       49.40     38.40 o
 -11  10   7     3504.14     3658.04     99.85 o
 -10  10   7      422.36      359.98     40.69 o
  -9  10   7     1144.14     1263.36     65.82 o
  -8  10   7     1032.38      990.69     46.98 o
  -7  10   7     2471.42     2500.67     38.28 o
  -6  10   7      490.50      491.15     22.72 o
  -5  10   7     4828.95     4867.57     45.25 o
  -4  10   7        2.91       19.56     18.05 o
  -3  10   7     7240.84     7200.65     66.10 o
  -2  10   7      242.83      269.42     14.93 o
  -1  10   7    12811.85    12757.49     82.73 o
   0  10   7      469.88      423.48     32.39 o
   1  10   7    13221.01    13621.83    185.70 o
   2  10   7      108.73       98.47     21.24 o
   3  10   7     3770.48     3571.85     46.27 o
   4  10   7     1138.42     1179.60     39.62 o
   5  10   7     2680.22     2752.29     53.81 o
   6  10   7     1996.50     2003.77     53.16 o
   7  10   7      117.47      132.28     41.54 o
   8  10   7      636.78      658.72     50.21 o
   9  10   7      593.92      621.28     49.09 o
  10  10   7      137.41      120.59     44.67 o
  11  10   7     2264.29     2411.58    105.61 o
  12  10   7       34.94       78.47     58.95 o
 -13  11   7      987.88      940.29     78.47 o
 -12  11   7       70.22      103.81     47.42 o
 -11  11   7       32.73       12.73     36.76 o
 -10  11   7       31.40       21.68     37.42 o
  -9  11   7      107.23       55.10     34.57 o
  -8  11   7     1485.88     1603.84     45.33 o
  -7  11   7     8414.42     8410.23     88.05 o
  -6  11   7     1366.79     1365.61     29.51 o
  -5  11   7     4474.39     4629.97     45.04 o
  -4  11   7      541.82      558.55     22.11 o
  -3  11   7    11425.68    11753.81    120.76 o
  -2  11   7      866.18      961.57     36.04 o
  -1  11   7     2505.73     2461.06     46.30 o
   0  11   7     2252.71     2332.15     53.79 o
   1  11   7      317.55      343.69     37.71 o
   2  11   7      148.94      160.73     21.56 o
   3  11   7     2196.36     2234.49     41.15 o
   4  11   7     1603.98     1685.49     43.66 o
   5  11   7      199.78      152.14     33.46 o
   6  11   7      103.82      126.62     37.93 o
   7  11   7    11728.89    11503.30    219.34 o
   8  11   7      750.54      809.16     51.69 o
   9  11   7     3068.82     3006.53    123.74 o
  10  11   7      420.76      461.01     49.07 o
  11  11   7      765.10      660.77     65.70 o
  12  11   7        5.79       -4.86     56.61 o
 -13  12   7      272.54      329.04     63.96 o
 -12  12   7      216.20      230.58     47.49 o
 -11  12   7     2107.24     2215.02     57.95 o
 -10  12   7       30.31       51.37     35.36 o
  -9  12   7     2079.55     2245.47     52.31 o
  -8  12   7      775.22      708.42     34.36 o
  -7  12   7        5.55        1.81     26.75 o
  -6  12   7      544.02      600.00     25.67 o
  -5  12   7     2614.76     2606.68     37.41 o
  -4  12   7      179.66      124.47     17.22 o
  -3  12   7      513.57      558.67     34.81 o
  -2  12   7     4090.89     4080.97     56.95 o
  -1  12   7     8955.79     9011.33    103.02 o
   0  12   7        0.40        0.80     33.74 o
   1  12   7     5801.09     5977.16     71.52 o
   2  12   7      371.02      340.31     24.72 o
   3  12   7        7.72       13.74     23.96 o
   4  12   7    12984.62    13210.04    164.53 o
   5  12   7        6.28      -18.48     32.18 o
   6  12   7      874.56      942.60     46.46 o
   7  12   7      340.78      354.75     45.89 o
   8  12   7      981.69     1085.74     53.10 o
   9  12   7      427.49      516.95     49.53 o
  10  12   7       40.25      103.04     47.02 o
  11  12   7      764.65      812.77     67.15 o
  12  12   7        0.62       33.95     58.65 o
 -13  13   7      592.70      646.33    114.03 o
 -12  13   7     1131.95     1011.29     75.38 o
 -11  13   7        1.75       53.27    101.56 o
 -10  13   7     3644.90     3743.95    300.59 o
  -9  13   7      729.86      707.28     47.70 o
  -8  13   7      609.35      593.27     42.27 o
  -7  13   7       73.33       80.43     35.46 o
  -6  13   7     1211.03     1203.52     36.33 o
  -5  13   7     2627.02     2519.25     44.20 o
  -4  13   7      161.44      147.68     31.65 o
  -3  13   7      702.53      658.65     37.92 o
  -2  13   7     3298.18     3260.92     56.16 o
  -1  13   7      994.18     1066.40     44.68 o
   0  13   7     6762.32     6578.67     77.78 o
   1  13   7      313.44      325.29     42.34 o
   2  13   7     2253.72     2259.11     57.96 o
   3  13   7        1.65       -8.84     41.80 o
   4  13   7     3927.00     3618.65     57.70 o
   5  13   7      539.17      588.61     40.68 o
   6  13   7      819.85      679.24     43.78 o
   7  13   7     3165.60     3302.85     68.90 o
   8  13   7       25.00       53.41     40.99 o
   9  13   7     2672.91     2501.11     66.69 o
  10  13   7      867.16      794.93     53.31 o
  11  13   7      275.25      202.13     56.15 o
 -12  14   7      132.64      135.19     59.58 o
 -11  14   7      993.54      901.44     72.17 o
 -10  14   7      110.04      127.32     47.27 o
  -9  14   7     1214.66     1273.75     49.90 o
  -8  14   7     3124.41     3279.29     64.94 o
  -7  14   7      125.95      148.04     36.82 o
  -6  14   7       46.53       67.97     28.05 o
  -5  14   7     1377.47     1327.35     38.72 o
  -4  14   7     1513.18     1483.32     44.80 o
  -3  14   7      344.62      279.72     35.28 o
  -2  14   7    11066.46    10921.92    110.44 o
  -1  14   7      361.56      395.01     42.70 o
   0  14   7      303.83      267.46     41.94 o
   1  14   7     2568.74     2517.43     60.96 o
   2  14   7      266.81      214.01     47.37 o
   3  14   7     6326.29     6480.97     80.48 o
   4  14   7     2587.99     2827.73     71.17 o
   5  14   7        5.68      -19.40     48.21 o
   6  14   7     2390.24     2599.24     76.56 o
   7  14   7       37.71       48.46     49.43 o
   8  14   7     2753.69     2757.28     82.32 o
   9  14   7        2.93      -27.25     50.78 o
  10  14   7      654.06      626.92     63.39 o
  11  14   7      107.82      -22.34     70.12 o
 -12  15   7     1572.03     1529.99     67.84 o
 -11  15   7       62.84       80.52     49.74 o
 -10  15   7     2615.07     2697.52     75.90 o
  -9  15   7       18.11        0.32     39.02 o
  -8  15   7     2722.54     2848.15     62.12 o
  -7  15   7      452.90      416.52     41.49 o
  -6  15   7      116.88       89.58     28.42 o
  -5  15   7      126.92      115.98     29.66 o
  -4  15   7        2.48      -22.67     34.59 o
  -3  15   7      520.40      510.21     39.91 o
  -2  15   7      757.94      715.20     44.24 o
  -1  15   7     3567.46     3758.86     67.07 o
   0  15   7      581.64      571.17     47.36 o
   1  15   7      867.03      907.92     51.80 o
   2  15   7    13960.09    14678.38    120.25 o
   3  15   7      846.70      846.36     64.08 o
   4  15   7     3207.88     3254.25     75.21 o
   5  15   7        3.65        1.47     48.24 o
   6  15   7     1017.63      890.53     61.34 o
   7  15   7      622.71      621.99     56.73 o
   8  15   7      398.01      369.63     55.79 o
   9  15   7       55.10      132.47     54.83 o
  10  15   7     1434.51     1407.56     72.54 o
 -12  16   7        8.11       -5.00     42.02 o
 -11  16   7       80.78      109.36     43.21 o
 -10  16   7        7.28      -14.69     46.90 o
  -9  16   7      422.20      530.26     53.80 o
  -8  16   7     2206.14     2148.04     60.95 o
  -7  16   7       43.96       27.09     37.64 o
  -6  16   7       87.65       70.90     28.67 o
  -5  16   7     1753.38     1847.25     55.51 o
  -4  16   7     2506.17     2487.87     56.06 o
  -3  16   7      295.27      296.32     40.25 o
  -2  16   7     3143.99     3046.46     63.96 o
  -1  16   7       11.09       89.16     45.31 o
   0  16   7       62.90       51.65     46.32 o
   1  16   7      995.20     1050.44     56.69 o
   2  16   7       90.45      144.48     50.58 o
   3  16   7       21.34       12.04     61.55 o
   4  16   7      916.27      999.33     51.58 o
   5  16   7      636.95      571.21     53.10 o
   6  16   7      639.63      726.96     58.75 o
   7  16   7        1.53       -2.79     48.65 o
   8  16   7     1385.26     1360.13     67.07 o
   9  16   7      107.12       13.84     54.11 o
  10  16   7     1305.12     1409.79    100.64 o
 -11  17   7       58.77       46.92     48.68 o
 -10  17   7     1555.35     1391.79     82.07 o
  -9  17   7      149.73      147.27     48.08 o
  -8  17   7     2825.87     2932.28     97.46 o
  -7  17   7        6.02       -0.93     38.71 o
  -6  17   7      808.92      797.48     44.07 o
  -5  17   7       90.55       70.74     30.38 o
  -4  17   7      144.40       89.70     37.60 o
  -3  17   7       10.34       14.82     38.99 o
  -2  17   7       62.71       60.91     43.78 o
  -1  17   7     4967.89     4977.38     77.13 o
   0  17   7     8409.47     8340.11    108.62 o
   1  17   7        3.49       -5.50     48.77 o
   2  17   7     5575.98     5638.59    181.21 o
   3  17   7       13.56       24.63     60.20 o
   4  17   7     1388.15     1413.82     77.94 o
   5  17   7     1343.93     1304.79     75.74 o
   6  17   7     1583.64     1633.27     98.80 o
   7  17   7      861.32      872.83     83.32 o
   8  17   7       26.22       20.40     74.72 o
   9  17   7      358.42      437.41     86.05 o
  10  17   7     1087.54     1094.89     95.18 o
 -11  18   7      768.27      841.22     60.15 o
 -10  18   7       41.82       79.41     61.89 o
  -9  18   7      169.19      246.74     70.55 o
  -8  18   7       69.93       97.66     63.18 o
  -7  18   7     3618.16     3514.27     82.52 o
  -6  18   7      628.82      622.05     54.35 o
  -5  18   7       44.29      -10.79     36.64 o
  -4  18   7     2909.34     2832.14     62.60 o
  -3  18   7     1332.74     1358.40     53.46 o
  -2  18   7     1558.08     1497.51     55.33 o
  -1  18   7     1609.43     1702.17     58.88 o
   0  18   7     1524.78     1360.04     58.27 o
   1  18   7     1301.78     1221.60     59.36 o
   2  18   7      107.74       48.01     59.49 o
   3  18   7     1130.19     1198.47     73.80 o
   4  18   7     2456.64     2376.01     86.38 o
   5  18   7       34.02       17.73     65.71 o
   6  18   7     1221.23     1248.07     74.80 o
   7  18   7       97.21       88.39     77.77 o
   8  18   7      438.84      502.21    119.75 o
   9  18   7      287.66      345.04     88.27 o
 -10  19   7     1117.03     1280.68     80.33 o
  -9  19   7        0.98        4.17     64.60 o
  -8  19   7        3.56      -66.87     67.01 o
  -7  19   7      686.94      654.17     73.54 o
  -6  19   7       36.53       74.64     49.20 o
  -5  19   7     2755.25     2721.75     73.01 o
  -4  19   7       32.51       62.17     39.61 o
  -3  19   7     2261.81     2228.31     66.06 o
  -2  19   7       86.70       67.94     44.45 o
  -1  19   7     1217.92     1193.70     57.18 o
   0  19   7     2417.80     2478.19     69.69 o
   1  19   7       96.51       68.30     47.11 o
   2  19   7      102.36       66.29     59.70 o
   3  19   7     1341.07     1377.78    115.48 o
   4  19   7      115.61      111.81     61.85 o
   5  19   7      788.60      787.31     72.31 o
   6  19   7      111.33       56.93     68.90 o
   7  19   7      873.63      836.12     73.90 o
   8  19   7       35.21       18.48     75.09 o
  -9  20   7      327.70      325.18     73.31 o
  -8  20   7        0.17       -0.47     63.32 o
  -7  20   7     1390.92     1288.24     85.65 o
  -6  20   7      717.95      708.06     57.85 o
  -5  20   7       17.20        3.99     38.49 o
  -4  20   7      307.40      247.74     44.52 o
  -3  20   7      704.01      698.14     50.20 o
  -2  20   7      375.73      320.01     47.83 o
  -1  20   7     6574.09     6197.68     91.52 o
   0  20   7       69.02       17.26     48.26 o
   1  20   7     1499.36     1440.78     74.67 o
   2  20   7       54.62       27.51     57.70 o
   3  20   7     1168.24     1300.32     79.23 o
   4  20   7        0.29      -34.98     62.25 o
   5  20   7      946.57      906.19     74.35 o
   6  20   7        8.71      -50.10     61.25 o
   7  20   7       48.79       62.75     64.45 o
   8  20   7      287.41      240.37     70.24 o
  -8  21   7       77.72      101.52     73.12 o
  -7  21   7     1484.30     1453.85     85.70 o
  -6  21   7      642.90      755.23     78.27 o
  -5  21   7     4739.91     4860.62    155.18 o
  -4  21   7       47.88       37.16     42.03 o
  -3  21   7     4159.98     4082.49     77.92 o
  -2  21   7      185.24      161.32     47.64 o
  -1  21   7      685.33      702.75     56.20 o
   0  21   7        4.64      -46.87     48.60 o
   1  21   7        2.58      -60.71     60.71 o
   2  21   7       77.49       47.82     60.53 o
   3  21   7      968.34      806.16     74.76 o
   4  21   7      304.52      279.79     71.73 o
   5  21   7     1256.73     1270.01     82.30 o
   6  21   7       85.35       18.97     63.92 o
   7  21   7     1976.01     2007.15    121.54 o
  -8  22   7      429.22      432.85     76.26 o
  -7  22   7     1492.56     1477.51    101.80 o
  -6  22   7      178.05      218.74     72.62 o
  -5  22   7      138.31       97.60     68.92 o
  -4  22   7      226.12      249.02     45.14 o
  -3  22   7      391.92      468.92     49.49 o
  -2  22   7       21.20       70.27     48.46 o
  -1  22   7     1673.21     1800.95     67.92 o
   0  22   7      694.23      523.32     67.50 o
   1  22   7      535.52      649.51     68.72 o
   2  22   7       83.11       57.51     61.64 o
   3  22   7     1116.11     1168.32     96.44 o
   4  22   7       80.10       96.33     70.66 o
   5  22   7      844.49      821.48     80.78 o
   6  22   7      191.10      180.02     72.80 o
  -6  23   7       75.35       64.26     64.73 o
  -5  23   7      702.41      814.89     87.04 o
  -4  23   7      154.71      101.16     53.08 o
  -3  23   7     2026.01     2042.24     64.45 o
  -2  23   7      189.57      150.36     49.12 o
  -1  23   7     1606.30     1588.99     65.46 o
   0  23   7      639.70      569.47     63.87 o
   1  23   7      304.41      270.72     61.18 o
   2  23   7      846.57      871.36     77.14 o
   3  23   7      335.40      232.45     76.68 o
   4  23   7      804.72      813.42     81.31 o
   5  23   7      185.65      119.36     68.15 o
  -5  24   7      288.53      289.60     70.02 o
  -4  24   7     2210.75     2281.31     80.34 o
  -3  24   7      325.03      316.18     48.84 o
  -2  24   7      661.76      631.41     54.91 o
  -1  24   7       71.45       87.49     59.07 o
   0  24   7      190.15      159.13     62.47 o
   1  24   7       99.68       94.34     65.25 o
   2  24   7      211.85      264.59     65.95 o
   3  24   7      335.72      164.19     69.16 o
   4  24   7     1611.14     1793.41     89.24 o
  -3  25   7       50.90       41.79     54.33 o
  -2  25   7      369.70      310.56     63.75 o
  -1  25   7       78.50       12.15     59.28 o
   0  25   7      574.91      560.94     70.05 o
   1  25   7       91.63      113.61     60.31 o
 -14   0   8     3403.71     3527.23    120.42 o
 -12   0   8      108.80       49.29     65.47 o
 -10   0   8     6011.69     5879.06    120.60 o
  -8   0   8    21435.11    22500.20    361.84 o
  -6   0   8    11566.44    10880.33    136.99 o
  -4   0   8    34074.36    35041.31    531.68 o
  -2   0   8        8.90       15.53     22.15 o
   0   0   8    12242.82    12766.00     89.85 o
   2   0   8     5811.61     5384.86     47.01 o
   4   0   8     1298.78     1193.52     47.37 o
   6   0   8     2421.08     2144.16    116.52 o
   8   0   8     3551.55     3801.65     78.06 o
  10   0   8     1155.53     1137.50    128.90 o
  12   0   8       73.79      -18.29    116.40 o
 -15   1   8       21.61       23.23     53.95 o
 -14   1   8      394.32      310.41     55.79 o
 -13   1   8      426.38      402.75     53.89 o
 -12   1   8     2556.17     2707.34     70.58 o
 -11   1   8      698.41      660.53     54.50 o
 -10   1   8     5482.30     5660.66     87.18 o
  -9   1   8        4.20      -43.96     43.96 o
  -8   1   8     3807.69     3979.63     80.67 o
  -7   1   8      231.68      242.77     36.40 o
  -6   1   8     7762.96     7931.29     88.78 o
  -5   1   8      494.58      494.49     27.36 o
  -4   1   8     3757.18     3880.99     48.51 o
  -3   1   8    10869.38    10781.17     60.91 o
  -2   1   8    21042.50    20981.53    131.51 o
  -1   1   8      294.48      327.15     22.20 o
   0   1   8    21378.42    20261.65    123.50 o
   1   1   8      568.09      671.77     15.91 o
   2   1   8    10851.51    10430.35     76.68 o
   3   1   8       64.92       89.07     14.52 o
   4   1   8    14602.56    14524.61     86.91 o
   5   1   8     1168.58     1074.32     30.57 o
   6   1   8     1398.53     1362.26     37.55 o
   7   1   8      993.69     1031.74     36.07 o
   8   1   8     1519.63     1481.25     61.12 o
   9   1   8      313.38      246.88     76.57 o
  10   1   8     4300.35     4073.76    261.72 o
  11   1   8      803.26      742.70     93.31 o
  12   1   8     3096.28     2998.83    135.09 o
  13   1   8       18.16       30.73     89.47 o
 -15   2   8      368.79      325.72     52.90 o
 -14   2   8     2097.48     2061.05     82.66 o
 -13   2   8     1115.43     1138.31     79.55 o
 -12   2   8      156.98       88.62     50.89 o
 -11   2   8     8773.84     8533.69     99.88 o
 -10   2   8      729.17      709.81     52.35 o
  -9   2   8      356.61      355.91     47.35 o
  -8   2   8     5549.69     5651.25    106.10 o
  -7   2   8     9346.89     9836.72     81.53 o
  -6   2   8     1335.07     1325.53     28.02 o
  -5   2   8     3450.07     3389.61     39.11 o
  -4   2   8    26729.12    28272.08    163.61 o
  -3   2   8     3893.08     3663.11     63.22 o
  -2   2   8     5719.53     5598.75     68.05 o
  -1   2   8    17730.63    18994.51     90.82 o
   0   2   8      961.79      923.63     25.59 o
   1   2   8    14712.83    14280.88    105.29 o
   2   2   8       25.73        4.48     12.84 o
   3   2   8      958.47     1013.40     41.08 o
   4   2   8     5769.78     5659.29    147.79 o
   5   2   8        3.28      -19.40     23.56 o
   6   2   8     6426.29     6100.64     79.82 o
   7   2   8      329.65      330.33     28.17 o
   8   2   8     5584.00     5920.32     94.96 o
   9   2   8      282.90      266.29     77.14 o
  10   2   8      642.93      631.48     82.85 o
  11   2   8      391.97      397.88     87.71 o
  12   2   8       47.15      -21.06     83.80 o
  13   2   8     1254.69     1386.44    141.42 o
 -15   3   8     1533.93     1581.91     68.52 o
 -14   3   8      385.28      316.32     56.78 o
 -13   3   8     1081.29     1027.56     59.12 o
 -12   3   8     3022.27     2980.06     72.69 o
 -11   3   8        0.62       49.20     48.39 o
 -10   3   8      353.76      402.71     50.10 o
  -9   3   8        8.33      -38.29     40.83 o
  -8   3   8     4212.46     4357.82     81.08 o
  -7   3   8     2056.54     1997.24     29.28 o
  -6   3   8      392.42      371.44     18.26 o
  -5   3   8    16758.69    17027.16    108.49 o
  -4   3   8     1972.14     1947.62     22.12 o
  -3   3   8     7846.40     8323.48    144.07 o
  -2   3   8       61.63       95.93     11.10 o
  -1   3   8      517.56      429.76     25.06 o
   0   3   8     8279.31     8372.94     83.99 o
   1   3   8       83.65      129.38     14.87 o
   2   3   8    12443.42    12886.44     89.01 o
   3   3   8     6586.02     6142.60     64.05 o
   4   3   8     1059.20     1022.29     28.91 o
   5   3   8     7099.15     6828.25     57.90 o
   6   3   8      153.08      167.93     25.03 o
   7   3   8     4934.60     4879.31    104.43 o
   8   3   8      378.37      461.13     42.73 o
   9   3   8     3109.72     3132.43    107.66 o
  10   3   8     1095.52     1106.63     90.06 o
  11   3   8      695.23      721.62     87.34 o
  12   3   8     1217.36     1017.99    115.95 o
  13   3   8        5.74        9.97     82.69 o
 -15   4   8      123.00      116.61     52.33 o
 -14   4   8       64.28       18.47     51.44 o
 -13   4   8      701.48      572.64     53.74 o
 -12   4   8       33.29       40.85     48.06 o
 -11   4   8    11525.18    11353.89    117.41 o
 -10   4   8     1077.61      962.54     53.61 o
  -9   4   8     4780.78     4727.28     64.69 o
  -8   4   8        9.07        1.22     28.13 o
  -7   4   8       50.25       43.43     16.44 o
  -6   4   8      942.68     1071.22     24.82 o
  -5   4   8     2928.30     3435.25     41.59 o
  -4   4   8     9397.21     9982.53     58.68 o
  -3   4   8      297.54      218.42     19.96 o
  -2   4   8     7904.47     8101.87     45.05 o
  -1   4   8     7275.40     6669.12     61.47 o
   0   4   8     1224.56     1219.10     19.27 o
   1   4   8    41459.83    42023.04    183.59 o
   2   4   8     1500.26     1472.38     66.18 o
   3   4   8     7399.80     7440.54     83.36 o
   4   4   8     4407.97     4034.04     44.89 o
   5   4   8     5219.84     5283.33     52.35 o
   6   4   8     1350.29     1356.47     36.96 o
   7   4   8     4906.20     4854.94     56.36 o
   8   4   8     1274.78     1286.59     50.21 o
   9   4   8     1045.95     1102.56     69.20 o
  10   4   8       14.48      -39.85     71.79 o
  11   4   8     2320.30     2280.09    137.38 o
  12   4   8       24.08       22.25     84.06 o
  13   4   8     1607.93     1357.26    102.46 o
 -14   5   8      145.64      137.05     50.59 o
 -13   5   8     2502.10     2595.89     80.63 o
 -12   5   8      206.60      206.99     48.34 o
 -11   5   8       10.48       -9.35     35.69 o
 -10   5   8      114.74       74.82     38.37 o
  -9   5   8     2468.82     2458.90     52.68 o
  -8   5   8        0.56       10.33     28.43 o
  -7   5   8     3964.82     3837.29     39.65 o
  -6   5   8     2265.82     2263.59     56.76 o
  -5   5   8    24615.15    25028.46    196.25 o
  -4   5   8     5506.77     5906.42     69.61 o
  -3   5   8    24580.88    25375.91    166.55 o
  -2   5   8     1122.72     1208.93     21.52 o
  -1   5   8     3475.75     3625.67     36.01 o
   0   5   8     1625.97     1663.89     33.73 o
   1   5   8     6102.47     5773.99     32.29 o
   2   5   8     2837.62     2770.13     33.21 o
   3   5   8     5154.01     5147.46     68.64 o
   4   5   8        8.78       -2.15     21.78 o
   5   5   8     9751.64     9958.18    128.26 o
   6   5   8      359.38      376.83     27.13 o
   7   5   8     6908.31     7131.92     98.74 o
   8   5   8     1593.02     1681.84     67.29 o
   9   5   8     2683.90     2602.26     64.01 o
  10   5   8        7.44       24.47     59.29 o
  11   5   8       55.69       75.49     76.80 o
  12   5   8       15.09       29.43     82.33 o
  13   5   8       72.06       31.70     80.69 o
 -14   6   8      297.32      259.99     51.66 o
 -13   6   8      826.02      822.53     54.96 o
 -12   6   8      143.80      107.80     48.89 o
 -11   6   8     3569.86     3631.62     67.77 o
 -10   6   8      105.62       60.22     37.84 o
  -9   6   8    10494.67    10429.32    186.52 o
  -8   6   8       14.52      -16.22     28.24 o
  -7   6   8     2931.09     2994.05     37.19 o
  -6   6   8       21.20       55.00     18.03 o
  -5   6   8      307.99      302.29     18.30 o
  -4   6   8        2.57       15.87     15.11 o
  -3   6   8     3708.88     4482.93     41.25 o
  -2   6   8    10280.36    10974.76    158.88 o
  -1   6   8     7143.40     6376.60     89.69 o
   0   6   8      818.69      804.27     22.57 o
   1   6   8    41960.31    42364.70     85.90 o
   2   6   8      822.84      907.84     28.09 o
   3   6   8     7196.66     6926.78     49.79 o
   4   6   8     1742.34     1662.20     34.32 o
   5   6   8     1362.52     1434.35     44.06 o
   6   6   8     1087.17      983.90     43.61 o
   7   6   8      412.91      376.16     41.63 o
   8   6   8      736.34      748.80     49.50 o
   9   6   8      350.46      324.68     44.65 o
  10   6   8       70.26       34.22     60.41 o
  11   6   8     3422.87     3508.06     98.22 o
  12   6   8        0.25       36.40     76.75 o
  13   6   8      522.18      452.84     85.14 o
 -14   7   8       43.47       38.87     47.92 o
 -13   7   8      110.92       93.89     45.74 o
 -12   7   8      158.88      114.91     39.32 o
 -11   7   8        0.61      -32.48     37.75 o
 -10   7   8     3760.33     3694.71     65.60 o
  -9   7   8     1114.59     1136.42     43.87 o
  -8   7   8      196.40      199.96     31.71 o
  -7   7   8     4543.45     4645.29     45.48 o
  -6   7   8      132.73      177.02     19.76 o
  -5   7   8     8746.77     8822.73     55.67 o
  -4   7   8      616.84      736.29     21.45 o
  -3   7   8     8020.24     7991.93     56.52 o
  -2   7   8     4019.88     3732.03    104.43 o
  -1   7   8     6068.89     6651.64     54.02 o
   0   7   8    12660.49    12927.83     99.58 o
   1   7   8     1927.28     2078.96     29.83 o
   2   7   8     7565.09     7724.01     62.00 o
   3   7   8     7304.57     7522.46     60.13 o
   4   7   8     2671.04     2677.48     49.46 o
   5   7   8     6609.73     6405.33     90.60 o
   6   7   8       72.05       51.86     36.19 o
   7   7   8     7084.67     7012.56     84.23 o
   8   7   8      359.83      381.46     46.16 o
   9   7   8     1886.68     1897.43     61.66 o
  10   7   8     1750.73     1682.24     79.21 o
  11   7   8        7.64      -27.86     61.48 o
  12   7   8     1238.27     1189.87     76.44 o
 -14   8   8      947.52      888.19     99.96 o
 -13   8   8      988.97     1098.15     63.97 o
 -12   8   8      346.55      369.23     42.23 o
 -11   8   8     2836.20     2775.82     62.71 o
 -10   8   8        0.75      -37.21     37.21 o
  -9   8   8     2963.84     2759.15     55.91 o
  -8   8   8     1413.80     1353.00     42.39 o
  -7   8   8     1105.05     1197.96     29.30 o
  -6   8   8     6811.43     7197.91     57.67 o
  -5   8   8      219.11      239.98     22.70 o
  -4   8   8     4576.89     4489.97     64.67 o
  -3   8   8      431.19      430.42     27.04 o
  -2   8   8     4131.02     4428.22     62.46 o
  -1   8   8     1777.06     1604.79     34.45 o
   0   8   8     1844.50     1602.02     45.33 o
   1   8   8      326.61      271.65     12.83 o
   2   8   8     1058.54      964.27     28.60 o
   3   8   8     1531.01     1390.50     35.09 o
   4   8   8    12383.17    11711.68     88.16 o
   5   8   8      883.29      904.83     41.05 o
   6   8   8      968.21     1004.18     45.51 o
   7   8   8     1601.81     1644.37     55.05 o
   8   8   8     6449.96     6533.54    117.25 o
   9   8   8      331.83      385.66     46.61 o
  10   8   8      528.58      556.03     66.58 o
  11   8   8      327.37      266.84     63.43 o
  12   8   8      529.78      635.21     74.51 o
 -14   9   8      366.12      281.78     91.12 o
 -13   9   8      515.26      484.25     57.61 o
 -12   9   8     1091.33     1140.03     51.37 o
 -11   9   8     1214.18     1228.29     50.11 o
 -10   9   8     1689.41     1765.25     51.79 o
  -9   9   8     1599.47     1551.43     47.69 o
  -8   9   8     3552.74     3659.50     57.62 o
  -7   9   8       10.60       16.76     20.88 o
  -6   9   8     3374.80     3300.55     48.09 o
  -5   9   8     2310.05     2392.89     33.68 o
  -4   9   8      956.05      941.89     27.23 o
  -3   9   8      189.40      282.00     22.70 o
  -2   9   8     7503.72     7478.83    107.39 o
  -1   9   8      157.34      109.09     25.74 o
   0   9   8    18395.23    19195.15    106.26 o
   1   9   8       16.85        0.72     10.16 o
   2   9   8     8375.31     8133.40     99.37 o
   3   9   8      465.83      358.93     28.24 o
   4   9   8     3918.07     4027.00     65.06 o
   5   9   8     1657.55     1607.28     47.42 o
   6   9   8       43.59       23.27     36.44 o
   7   9   8      162.73       80.48     42.60 o
   8   9   8      851.67      845.71     52.60 o
   9   9   8      639.32      609.27     49.35 o
  10   9   8     2803.58     2985.71    113.08 o
  11   9   8        9.04       15.96     59.04 o
  12   9   8     1660.49     1442.58     81.03 o
 -14  10   8      691.06      524.96     79.49 o
 -13  10   8       73.97       77.29     64.62 o
 -12  10   8     1451.28     1635.51     62.61 o
 -11  10   8      196.62      236.66     39.64 o
 -10  10   8      100.35       41.96     37.19 o
  -9  10   8      138.92       98.16     34.72 o
  -8  10   8     5566.50     5581.02    131.29 o
  -7  10   8      145.57      117.00     21.30 o
  -6  10   8     6868.31     6810.05     63.16 o
  -5  10   8      922.91      990.74     26.84 o
  -4  10   8     9458.02     9480.85     59.87 o
  -3  10   8      175.07      194.69     16.89 o
  -2  10   8     9274.53     9331.65    133.85 o
  -1  10   8     1540.25     1622.61     53.33 o
   0  10   8      428.43      407.29     32.57 o
   1  10   8      656.94      673.11     26.38 o
   2  10   8       28.40       22.75     21.62 o
   3  10   8       20.68       -2.93     26.44 o
   4  10   8     5399.67     5493.04     69.98 o
   5  10   8      326.61      282.28     36.15 o
   6  10   8     3266.46     3613.35     86.85 o
   7  10   8      147.86      122.15     43.14 o
   8  10   8     6133.15     6120.19    120.04 o
   9  10   8      212.26      158.64     45.07 o
  10  10   8     1079.51      962.56     55.56 o
  11  10   8      367.49      371.72     75.52 o
  12  10   8        0.15       38.29     61.55 o
 -13  11   8      367.74      430.27     68.10 o
 -12  11   8     3896.53     3978.50     73.73 o
 -11  11   8       68.19       52.89     37.28 o
 -10  11   8     5204.31     5213.66     82.83 o
  -9  11   8       37.07       12.25     34.70 o
  -8  11   8      647.32      688.14     33.99 o
  -7  11   8      906.39      951.13     34.69 o
  -6  11   8       96.17       89.35     20.89 o
  -5  11   8       18.52        0.93     19.96 o
  -4  11   8     2019.20     2283.68     43.97 o
  -3  11   8     1028.12     1043.48     22.36 o
  -2  11   8     5693.47     5488.02    122.12 o
  -1  11   8     2405.52     2446.23     47.60 o
   0  11   8     5029.55     4762.97     60.77 o
   1  11   8      167.08      169.04     19.12 o
   2  11   8    11271.74    11404.88     71.90 o
   3  11   8     8265.19     8581.87    132.37 o
   4  11   8      226.73      263.34     32.78 o
   5  11   8       56.80       68.19     34.39 o
   6  11   8       38.84        6.96     36.62 o
   7  11   8      566.22      540.12     48.08 o
   8  11   8     1014.16      956.03     75.53 o
   9  11   8      139.02      132.90     46.07 o
  10  11   8     1989.20     2067.47     66.11 o
  11  11   8       93.24       80.08     57.99 o
  12  11   8     2090.67     1909.85    140.52 o
 -13  12   8       42.27      122.97    116.82 o
 -12  12   8      193.31      230.49     59.27 o
 -11  12   8     1385.50     1545.85     61.42 o
 -10  12   8      208.10      221.71     38.44 o
  -9  12   8     1655.64     1709.34     51.82 o
  -8  12   8     2049.61     2150.34     54.40 o
  -7  12   8       37.99       36.35     26.52 o
  -6  12   8     5758.57     5755.97     50.55 o
  -5  12   8       51.00       66.67     20.23 o
  -4  12   8     5372.21     5453.40     46.01 o
  -3  12   8     1250.79     1265.62     67.82 o
  -2  12   8     3898.89     3933.06     65.71 o
  -1  12   8     4687.14     4485.31     61.80 o
   0  12   8        9.95      -24.42     34.69 o
   1  12   8     1187.39     1151.01     46.91 o
   2  12   8     3258.58     3416.31     49.76 o
   3  12   8      435.67      450.66     29.59 o
   4  12   8      510.96      593.49     39.57 o
   5  12   8      262.63      233.85     37.30 o
   6  12   8     1276.02     1338.92     56.42 o
   7  12   8     2167.36     2385.03     78.55 o
   8  12   8     1348.98     1324.30     56.39 o
   9  12   8        1.36        4.59     44.58 o
  10  12   8       14.09        3.76     45.81 o
  11  12   8      361.22      364.61     62.50 o
 -13  13   8     1389.67     1459.85    131.61 o
 -12  13   8     1351.37     1556.40    129.15 o
 -11  13   8      803.33      751.45     54.41 o
 -10  13   8     4463.33     4499.68    149.98 o
  -9  13   8     1378.23     1342.29     49.88 o
  -8  13   8      476.07      466.31     42.66 o
  -7  13   8     1031.14     1069.72     45.77 o
  -6  13   8      464.22      415.07     31.42 o
  -5  13   8     1975.99     1912.75     53.10 o
  -4  13   8     1807.19     1663.54     44.65 o
  -3  13   8     6874.04     6857.99    126.40 o
  -2  13   8     6494.86     6245.82     71.09 o
  -1  13   8     2532.36     2446.37     53.08 o
   0  13   8     3655.20     3690.65     62.43 o
   1  13   8        2.65       43.36     42.69 o
   2  13   8     2281.47     2292.32     59.15 o
   3  13   8      598.53      507.85     43.43 o
   4  13   8     3404.54     3089.62     74.71 o
   5  13   8     2042.39     2067.76     52.94 o
   6  13   8      646.56      655.88     44.78 o
   7  13   8     2227.34     2327.66     62.23 o
   8  13   8      387.70      378.47     47.10 o
   9  13   8      469.00      493.92     49.58 o
  10  13   8      317.47      393.63     48.94 o
  11  13   8        0.75      -24.57     73.75 o
 -12  14   8       60.93      121.25     94.47 o
 -11  14   8     1972.91     2150.45     72.43 o
 -10  14   8       26.06       47.85     39.73 o
  -9  14   8     2109.14     2180.70     97.52 o
  -8  14   8       91.76       73.40     38.39 o
  -7  14   8     5172.04     5347.80     73.49 o
  -6  14   8      341.39      430.40     32.78 o
  -5  14   8      158.88      171.84     33.25 o
  -4  14   8     1334.04     1274.60     45.41 o
  -3  14   8       78.06       86.86     35.61 o
  -2  14   8      979.56      970.71     44.79 o
  -1  14   8     3766.13     3774.54     63.86 o
   0  14   8      583.51      584.88     45.09 o
   1  14   8     9580.63     9768.84    142.30 o
   2  14   8        2.95       -2.70     47.69 o
   3  14   8      480.29      509.44     77.89 o
   4  14   8     1072.22     1126.88     58.45 o
   5  14   8      946.93      948.62     60.59 o
   6  14   8      329.48      284.78     54.13 o
   7  14   8       81.93       80.04     51.84 o
   8  14   8      293.90      207.88     53.78 o
   9  14   8      660.01      661.42     63.03 o
  10  14   8      580.63      492.61     60.68 o
  11  14   8     1000.65     1072.58     94.52 o
 -12  15   8      556.68      585.45    103.02 o
 -11  15   8      277.52      227.59     49.26 o
 -10  15   8       18.49        6.64     45.65 o
  -9  15   8     1524.41     1494.59     53.09 o
  -8  15   8        4.12        5.21     38.38 o
  -7  15   8     8527.13     8838.19    194.39 o
  -6  15   8       12.81       13.14     28.79 o
  -5  15   8     2500.87     2666.12     54.81 o
  -4  15   8      223.58      216.05     38.46 o
  -3  15   8     1447.09     1393.67     48.64 o
  -2  15   8      288.55      297.93     42.38 o
  -1  15   8       38.77       11.88     43.20 o
   0  15   8        3.10       12.43     45.52 o
   1  15   8     1677.57     1714.49     59.84 o
   2  15   8     2087.82     2277.76     70.33 o
   3  15   8      723.20      758.92     61.65 o
   4  15   8       70.35       55.97     47.21 o
   5  15   8     8393.50     8386.07    114.20 o
   6  15   8       15.65        6.86     51.97 o
   7  15   8      886.92      967.56     63.23 o
   8  15   8        7.90       -4.06     49.83 o
   9  15   8     1823.12     1753.94     85.02 o
  10  15   8       16.17      -14.49     57.17 o
 -12  16   8        6.30      103.13     61.18 o
 -11  16   8     2424.05     2701.01     98.89 o
 -10  16   8       28.26       37.52     47.43 o
  -9  16   8     2148.24     2327.19     60.85 o
  -8  16   8        8.08        5.51     39.05 o
  -7  16   8       42.41       55.91     38.55 o
  -6  16   8      241.67      257.76     33.03 o
  -5  16   8       11.75       17.44     30.27 o
  -4  16   8        0.54        3.50     37.33 o
  -3  16   8      480.54      441.41     43.16 o
  -2  16   8       70.77       81.27     42.84 o
  -1  16   8     7336.94     7195.84     88.08 o
   0  16   8     1295.62     1259.18     56.98 o
   1  16   8     2224.14     2192.95     64.52 o
   2  16   8      339.62      420.40     57.11 o
   3  16   8     2757.84     2667.15    126.70 o
   4  16   8      150.95      179.89     43.54 o
   5  16   8      285.49      327.63     53.88 o
   6  16   8      214.96      191.17     52.83 o
   7  16   8       43.20       20.58     50.75 o
   8  16   8        8.88        6.66     49.56 o
   9  16   8     1329.67     1534.54     74.43 o
  10  16   8       40.48       70.96     55.84 o
 -11  17   8      118.59      107.08     48.42 o
 -10  17   8      856.44      973.03     60.31 o
  -9  17   8      594.55      672.53     56.70 o
  -8  17   8      116.67       86.30     40.11 o
  -7  17   8     1887.43     1961.40     71.11 o
  -6  17   8     1780.77     1774.58     53.04 o
  -5  17   8     1323.69     1468.30     42.58 o
  -4  17   8      474.08      461.20     40.77 o
  -3  17   8     1206.20     1228.99     51.50 o
  -2  17   8     5316.04     5254.60    102.39 o
  -1  17   8     3977.76     3909.46     75.18 o
   0  17   8      680.10      637.44     53.91 o
   1  17   8       39.36        7.52     50.47 o
   2  17   8       61.98       24.92     51.56 o
   3  17   8     2827.47     3043.38     88.09 o
   4  17   8      506.64      392.23     68.84 o
   5  17   8     2732.81     2887.39     94.01 o
   6  17   8      241.26      254.57     84.79 o
   7  17   8      481.80      474.03     86.34 o
   8  17   8      112.08       74.34     79.88 o
   9  17   8     2205.44     2398.50    114.93 o
 -10  18   8      120.58      131.83     62.46 o
  -9  18   8     1845.73     1841.86    224.76 o
  -8  18   8     1052.08     1145.78     79.30 o
  -7  18   8       31.95       50.83     49.53 o
  -6  18   8     1364.53     1341.95     62.00 o
  -5  18   8      213.91      235.14     40.22 o
  -4  18   8      113.85       62.95     38.20 o
  -3  18   8      257.37      190.17     42.82 o
  -2  18   8      792.59      697.39     49.46 o
  -1  18   8      884.18      901.49     54.15 o
   0  18   8      530.79      474.81     52.25 o
   1  18   8     4984.62     4918.43     86.40 o
   2  18   8       23.61       -2.52     60.62 o
   3  18   8     1659.22     1617.86     78.61 o
   4  18   8      438.90      495.84     64.03 o
   5  18   8      669.88      718.71     69.28 o
   6  18   8     1225.35     1357.11     81.27 o
   7  18   8        9.47       57.93     81.20 o
   8  18   8       87.82      116.17     74.90 o
   9  18   8      208.97      332.86     84.22 o
 -10  19   8     1846.41     2036.77    199.84 o
  -9  19   8      116.81      115.29     67.40 o
  -8  19   8      801.57      906.80    158.64 o
  -7  19   8        5.47       28.54     50.44 o
  -6  19   8        3.32       14.00     48.95 o
  -5  19   8      272.92      316.76     40.97 o
  -4  19   8     1081.49     1000.69     49.83 o
  -3  19   8      738.08      665.45     50.06 o
  -2  19   8     2575.50     2563.69     65.16 o
  -1  19   8     1662.80     1576.38     60.56 o
   0  19   8     1431.24     1496.65     61.46 o
   1  19   8      294.24      317.02     51.24 o
   2  19   8     2816.13     2957.55     89.98 o
   3  19   8     1404.53     1416.80     75.78 o
   4  19   8      174.72      184.06     63.78 o
   5  19   8      359.31      384.80     68.89 o
   6  19   8      164.67      103.72     60.06 o
   7  19   8     1210.40     1189.97     76.91 o
   8  19   8      402.64      355.01     97.49 o
  -9  20   8        1.18      -24.36     60.79 o
  -8  20   8      153.88      208.52     68.85 o
  -7  20   8        0.08       41.61     63.31 o
  -6  20   8     4325.31     4620.31     93.15 o
  -5  20   8      234.39      225.69     41.84 o
  -4  20   8     2007.18     1975.50     60.27 o
  -3  20   8        3.30      -11.89     44.21 o
  -2  20   8     1608.72     1577.24     60.31 o
  -1  20   8      342.02      375.53     51.76 o
   0  20   8       78.24       -2.25     49.21 o
   1  20   8        0.30      -15.99     48.57 o
   2  20   8      725.73      653.80     66.82 o
   3  20   8      178.66      179.29     63.41 o
   4  20   8     1141.64     1225.11     80.77 o
   5  20   8      468.00      453.14     72.52 o
   6  20   8      545.34      555.77     74.55 o
   7  20   8      101.57       19.19     71.19 o
  -8  21   8     1543.83     1521.05    102.87 o
  -7  21   8       60.49       65.66     60.77 o
  -6  21   8      396.34      408.47     75.62 o
  -5  21   8        4.65      -11.43     52.37 o
  -4  21   8        2.95      -17.49     42.31 o
  -3  21   8       45.62       31.37     44.50 o
  -2  21   8     3789.44     3866.15     79.10 o
  -1  21   8       15.47       -4.12     51.46 o
   0  21   8     1143.00     1197.62     60.49 o
   1  21   8        3.72      -58.05     58.31 o
   2  21   8     1014.56      966.37     68.26 o
   3  21   8        1.78       25.14     62.88 o
   4  21   8     2239.22     2311.15     91.12 o
   5  21   8      111.29      108.80     67.00 o
   6  21   8      160.60      132.28     72.09 o
   7  21   8      438.18      518.76     77.00 o
  -7  22   8      234.91      210.15     72.21 o
  -6  22   8     1165.07     1182.43     81.51 o
  -5  22   8        1.12       43.85     48.15 o
  -4  22   8     2780.90     2657.64     69.36 o
  -3  22   8      131.67      119.15     46.47 o
  -2  22   8     2240.75     2334.43     78.50 o
  -1  22   8      256.31      254.78     50.46 o
   0  22   8       57.12       48.57     48.02 o
   1  22   8      397.46      375.54     63.47 o
   2  22   8      275.88      267.46     63.23 o
   3  22   8      263.30      300.25     67.56 o
   4  22   8      549.70      574.66     72.33 o
   5  22   8        0.03      -27.56     64.38 o
   6  22   8     1451.05     1593.32    126.54 o
  -6  23   8       18.71      -17.22     69.43 o
  -5  23   8      455.48      402.37     77.45 o
  -4  23   8      165.52      143.38     45.17 o
  -3  23   8      804.08      872.09     53.91 o
  -2  23   8     1043.59      997.69     60.40 o
  -1  23   8      195.35      242.34     51.67 o
   0  23   8      586.36      497.61     65.77 o
   1  23   8      127.28       75.11     60.80 o
   2  23   8     1620.17     1601.30     81.96 o
   3  23   8      363.55      328.34     69.16 o
   4  23   8      421.35      478.83     77.38 o
   5  23   8      878.98      931.40     76.43 o
  -5  24   8      544.71      544.32     74.62 o
  -4  24   8        9.62       37.15     53.22 o
  -3  24   8        1.17      -41.28     43.54 o
  -2  24   8      536.07      441.88     53.26 o
  -1  24   8     1495.60     1563.40     79.45 o
   0  24   8        4.80       -6.92     59.73 o
   1  24   8      502.06      501.53     65.53 o
   2  24   8      201.27      201.88     69.04 o
   3  24   8     1803.05     2089.05    163.13 o
  -2  25   8        0.77       -7.08     47.08 o
  -1  25   8      625.97      600.04     67.71 o
   0  25   8      151.39      168.92     60.88 o
   1  25   8       11.82       73.57     64.67 o
 -15   0   9      709.33      749.15     89.89 o
 -13   0   9     2621.19     2613.68    105.40 o
 -11   0   9     3368.14     3432.02    121.15 o
  -9   0   9     2571.60     2536.00     86.94 o
  -7   0   9     2871.25     2927.43     77.38 o
  -5   0   9       28.29       46.16     27.44 o
  -3   0   9    33809.51    34538.16    158.03 o
  -1   0   9    24589.26    25126.74    130.32 o
   1   0   9     5807.01     5236.10     52.35 o
   3   0   9    16826.15    15780.35    137.30 o
   5   0   9        2.07        3.81     36.46 o
   7   0   9     1130.57     1115.96     56.26 o
   9   0   9     1224.78     1145.46    126.46 o
  11   0   9     2516.47     2549.42    162.32 o
  13   0   9     1491.35     1485.71    151.81 o
 -15   1   9     1697.05     1620.57     71.30 o
 -14   1   9       28.47      -12.02     52.68 o
 -13   1   9     1196.43     1092.41     60.64 o
 -12   1   9      749.86      757.69     55.30 o
 -11   1   9        4.56      -34.68     49.41 o
 -10   1   9     2479.89     2500.30     66.28 o
  -9   1   9      226.67      234.85     46.20 o
  -8   1   9     2846.25     2897.53     59.91 o
  -7   1   9    11380.79    11677.96    118.73 o
  -6   1   9       28.14       36.62     20.66 o
  -5   1   9     7487.61     7138.80     55.47 o
  -4   1   9     1497.39     1702.60     32.92 o
  -3   1   9    42313.75    43546.84    124.76 o
  -2   1   9     8974.96     9582.38     50.80 o
  -1   1   9     9246.11     9297.87     67.22 o
   1   1   9     7369.02     6963.32     38.52 o
   2   1   9     3612.42     3833.81     31.54 o
   3   1   9     4150.75     3908.20     39.33 o
   4   1   9      798.73      834.11     29.23 o
   5   1   9     6729.65     6380.77     58.51 o
   6   1   9        7.53      -19.30     27.84 o
   7   1   9     9625.98     9842.16     83.01 o
   8   1   9     2638.51     2611.07    105.25 o
   9   1   9     2191.70     2202.57    102.03 o
  10   1   9      652.05      506.88     86.81 o
  11   1   9       45.75      -47.56     84.43 o
  12   1   9        1.96      -20.44     80.24 o
  13   1   9      917.77      902.92    101.25 o
 -15   2   9      150.02      120.02     54.37 o
 -14   2   9      788.32      817.26     68.13 o
 -13   2   9     1318.49     1303.24     64.48 o
 -12   2   9      106.19       89.01     48.43 o
 -11   2   9     1844.94     1805.97     63.54 o
 -10   2   9      151.89      137.76     49.09 o
  -9   2   9     7331.97     7401.18    102.13 o
  -8   2   9     1344.88     1348.98     53.63 o
  -7   2   9      259.12      245.65     36.33 o
  -6   2   9     3808.23     3939.23     73.35 o
  -5   2   9     2273.16     2304.24     28.94 o
  -4   2   9     9846.88    10202.10     66.68 o
  -3   2   9     5356.26     5756.08     44.40 o
  -2   2   9      171.84      192.19     10.55 o
  -1   2   9    10520.42     9661.36     89.19 o
   0   2   9      484.45      530.25     16.74 o
   1   2   9     6247.47     6155.89     57.22 o
   2   2   9      100.81      112.95     15.41 o
   3   2   9     5045.60     4981.11     46.86 o
   4   2   9      638.85      527.57     26.96 o
   5   2   9     3278.73     3370.20     46.49 o
   6   2   9       32.32       24.51     24.88 o
   7   2   9      997.35      972.04     35.85 o
   8   2   9      187.97      182.28     44.43 o
   9   2   9     4079.67     4150.33    122.46 o
  10   2   9      477.19      359.45     83.37 o
  11   2   9     1847.91     1662.43    106.54 o
  12   2   9       44.09       19.27     82.52 o
  13   2   9      339.66      326.89     89.94 o
 -15   3   9      190.11      102.72     53.23 o
 -14   3   9      743.92      674.42     60.49 o
 -13   3   9     1171.89     1193.34     61.95 o
 -12   3   9     3198.61     3305.77     75.83 o
 -11   3   9        1.75      -12.77     49.49 o
 -10   3   9     5797.93     5754.21     91.36 o
  -9   3   9      507.89      462.15     45.21 o
  -8   3   9      610.80      620.75     30.57 o
  -7   3   9     1602.75     1630.97     29.23 o
  -6   3   9      594.17      581.25     21.17 o
  -5   3   9     6990.63     7173.67     81.32 o
  -4   3   9       97.04       95.97     11.79 o
  -3   3   9      119.27       71.91      8.84 o
  -2   3   9     3514.18     3223.62     43.99 o
  -1   3   9      505.54      482.47     17.09 o
   0   3   9    15483.31    14265.80    121.61 o
   1   3   9     5855.60     6053.72     36.06 o
   2   3   9    21417.79    21855.96    140.04 o
   3   3   9     3843.49     3641.84     52.12 o
   4   3   9      455.95      344.23     26.00 o
   5   3   9     2562.58     2731.85     43.79 o
   6   3   9       54.49       14.77     25.05 o
   7   3   9      455.25      441.56     29.83 o
   8   3   9     4537.18     4734.42     84.50 o
   9   3   9       14.08       -4.92     74.87 o
  10   3   9     1192.26     1172.54     90.94 o
  11   3   9        8.31      -36.13     83.57 o
  12   3   9     2097.20     2355.38    155.38 o
  13   3   9      188.41      137.72     86.94 o
 -15   4   9       42.99      -14.87     50.82 o
 -14   4   9     1117.81     1082.20     61.55 o
 -13   4   9      930.91      857.18     58.00 o
 -12   4   9        1.42        3.07     47.57 o
 -11   4   9       72.25       81.84     51.30 o
 -10   4   9      647.89      620.36     52.08 o
  -9   4   9     1394.83     1409.98     41.18 o
  -8   4   9     6139.57     6359.29     62.43 o
  -7   4   9      277.30      251.73     19.51 o
  -6   4   9    18855.09    18816.71    193.19 o
  -5   4   9       26.24       38.64     14.18 o
  -4   4   9     7120.66     7399.18    100.64 o
  -3   4   9      893.95      809.68     29.97 o
  -2   4   9     7797.03     7672.63     73.24 o
  -1   4   9      401.20      405.52     20.62 o
   0   4   9     1923.10     1929.44     52.82 o
   1   4   9     5436.94     5761.77     35.09 o
   2   4   9     5610.04     5287.39     35.15 o
   3   4   9     5084.44     4987.07     44.00 o
   4   4   9     4981.16     4420.70     52.41 o
   5   4   9     1782.22     1770.94     38.26 o
   6   4   9     4914.78     5010.92     55.68 o
   7   4   9       19.39       36.58     25.51 o
   8   4   9     2730.39     2504.81    104.27 o
   9   4   9       54.21       26.78     61.38 o
  10   4   9      334.45      386.69     81.19 o
  11   4   9     1151.89     1104.95     96.23 o
  12   4   9       30.54        2.98     85.35 o
  13   4   9      321.53      208.69     87.54 o
 -14   5   9     1668.50     1501.20     66.46 o
 -13   5   9      116.68       80.34     48.84 o
 -12   5   9     2438.79     2339.82     67.28 o
 -11   5   9      411.72      362.94     51.84 o
 -10   5   9    10982.60    10673.55    269.70 o
  -9   5   9      164.25      114.49     29.96 o
  -8   5   9      311.93      337.26     20.78 o
  -7   5   9      111.75      115.82     18.27 o
  -6   5   9     3469.43     3712.37     42.39 o
  -5   5   9       10.01       26.93     14.69 o
  -4   5   9       50.39       12.67     13.96 o
  -3   5   9     1239.57     1600.92     40.11 o
  -2   5   9     4103.50     3447.95     36.47 o
  -1   5   9    10500.37    11518.63     85.35 o
   0   5   9    10928.25    10365.30     79.22 o
   1   5   9      329.19      407.85     15.09 o
   2   5   9     9932.04     9812.73    112.89 o
   3   5   9     2771.56     2766.59     49.10 o
   4   5   9      277.09      292.48     25.92 o
   5   5   9     2910.14     2756.90     43.44 o
   6   5   9      165.28      136.73     27.05 o
   7   5   9     3180.57     2796.32     61.66 o
   8   5   9     1080.65     1102.21     52.25 o
   9   5   9      440.64      304.96     44.97 o
  10   5   9     1925.28     1923.36     82.43 o
  11   5   9       11.16      -18.13     81.13 o
  12   5   9     3298.06     3329.94    127.99 o
 -14   6   9      616.77      580.36     56.00 o
 -13   6   9       34.30       -4.73     45.33 o
 -12   6   9       52.62      -13.09     48.60 o
 -11   6   9        7.88      -20.72     35.26 o
 -10   6   9     2897.38     2781.34     65.03 o
  -9   6   9      173.23      166.46     34.26 o
  -8   6   9      877.38      846.00     36.57 o
  -7   6   9      117.29      124.57     19.71 o
  -6   6   9     8647.54     8743.32     98.31 o
  -5   6   9     1087.86     1062.25     23.46 o
  -4   6   9    15795.83    15336.84    215.30 o
  -3   6   9       16.00       19.26     17.50 o
  -2   6   9     6349.85     6578.57     69.46 o
  -1   6   9     1987.77     2453.92     29.80 o
   0   6   9      133.55       85.00     18.00 o
   1   6   9     2288.38     2208.51     31.26 o
   2   6   9     2686.96     2827.79     44.08 o
   3   6   9     3236.17     3198.44     64.44 o
   4   6   9     7874.43     7803.15    129.45 o
   5   6   9      148.78      132.49     27.11 o
   6   6   9     7794.18     7973.02     81.70 o
   7   6   9       16.59       14.29     42.02 o
   8   6   9     4248.21     4288.19     84.80 o
   9   6   9      798.24      720.35     50.61 o
  10   6   9     1002.73     1013.35     72.54 o
  11   6   9       40.79      -27.96     64.69 o
  12   6   9       62.51       44.67     77.51 o
 -14   7   9      683.72      645.57     55.92 o
 -13   7   9      573.29      471.74     51.71 o
 -12   7   9      219.46      207.01     45.78 o
 -11   7   9        8.07      -33.43     36.63 o
 -10   7   9     4791.04     4796.25     71.22 o
  -9   7   9      245.35      299.52     36.75 o
  -8   7   9      116.19       94.30     30.02 o
  -7   7   9     7102.49     7564.01    105.11 o
  -6   7   9      304.46      308.62     20.16 o
  -5   7   9     2251.67     2365.24     52.99 o
  -4   7   9      733.24      710.45     21.63 o
  -3   7   9     4069.83     4203.08     68.16 o
  -2   7   9     3441.45     3470.57     43.04 o
  -1   7   9     1148.61     1048.91     24.19 o
   0   7   9    23040.47    23081.94    192.52 o
   1   7   9      893.52      888.80     17.50 o
   2   7   9     3026.00     2911.43     44.27 o
   3   7   9     1352.70     1340.15     35.21 o
   4   7   9     1821.25     1823.19     50.93 o
   5   7   9     2291.33     2325.01     52.89 o
   6   7   9        6.14       -6.54     37.61 o
   7   7   9      679.63      732.10     48.95 o
   8   7   9       18.53        8.08     43.24 o
   9   7   9     3425.82     3244.80     73.32 o
  10   7   9     1963.01     2108.85     84.20 o
  11   7   9       54.89       13.16     62.59 o
  12   7   9      776.64      672.93     87.61 o
 -14   8   9      431.57      357.03     52.26 o
 -13   8   9     1187.67     1154.07     57.28 o
 -12   8   9      191.00      179.33     50.70 o
 -11   8   9     1701.29     1680.97     54.38 o
 -10   8   9      210.57      133.37     37.80 o
  -9   8   9     5110.98     4927.63     72.16 o
  -8   8   9     4677.49     4671.51     97.43 o
  -7   8   9      559.18      592.77     25.86 o
  -6   8   9     5460.36     5726.13     85.89 o
  -5   8   9      214.75      247.37     19.67 o
  -4   8   9     5420.80     5639.76    107.37 o
  -3   8   9      557.84      416.91     24.78 o
  -2   8   9     4188.09     4248.16     47.42 o
  -1   8   9     2848.20     2720.89     41.66 o
   0   8   9      117.69       90.23     19.26 o
   1   8   9     5887.70     6185.60     60.07 o
   2   8   9     5798.10     5895.37     54.56 o
   3   8   9     5355.70     5111.37     55.19 o
   4   8   9     3100.54     3259.56     55.23 o
   5   8   9       56.70       31.60     35.39 o
   6   8   9     6124.63     5988.33     86.78 o
   7   8   9      835.48      784.57     47.81 o
   8   8   9     3423.28     3449.11    118.65 o
   9   8   9     1385.81     1531.54     59.08 o
  10   8   9      301.82      223.12     63.99 o
  11   8   9     3014.55     3312.30    109.67 o
  12   8   9       56.81        0.95     62.33 o
 -14   9   9       22.17      -17.40     59.43 o
 -13   9   9      618.45      592.94     55.85 o
 -12   9   9     1029.39     1120.49     71.35 o
 -11   9   9        4.90      -11.53     36.57 o
 -10   9   9     1050.37      949.75     46.05 o
  -9   9   9      487.30      440.74     39.67 o
  -8   9   9      345.25      283.70     33.83 o
  -7   9   9     4288.49     4440.23     46.79 o
  -6   9   9      407.90      439.28     23.38 o
  -5   9   9     4934.38     5126.29    136.21 o
  -4   9   9     1004.33     1053.73     25.23 o
  -3   9   9     7989.45     8005.17     92.92 o
  -2   9   9     3591.16     3402.36     59.22 o
  -1   9   9     1485.63     1338.78     35.76 o
   0   9   9      149.16      123.23     18.06 o
   1   9   9      765.91      768.01     21.97 o
   2   9   9     6171.33     6190.98     56.92 o
   3   9   9     5196.50     5107.17     56.32 o
   4   9   9      583.40      589.02     37.05 o
   5   9   9     2654.87     2595.87     70.89 o
   6   9   9     4865.70     4636.29     72.52 o
   7   9   9     2280.72     2504.56     62.80 o
   8   9   9      548.83      505.51     49.67 o
   9   9   9     1677.33     1860.46     62.86 o
  10   9   9      463.44      437.44     69.47 o
  11   9   9       92.30       38.04     60.12 o
  12   9   9       56.80      143.70     64.77 o
 -14  10   9      284.38      260.31     59.88 o
 -13  10   9     1433.16     1329.53     84.19 o
 -12  10   9      247.39      284.69     51.39 o
 -11  10   9     3512.11     3465.35     67.79 o
 -10  10   9       40.82       23.57     38.53 o
  -9  10   9     5001.86     4948.34     70.05 o
  -8  10   9      579.63      515.79     32.73 o
  -7  10   9     2046.78     2215.77     44.77 o
  -6  10   9       55.91       45.75     21.39 o
  -5  10   9     3989.86     4213.15     45.68 o
  -4  10   9      245.80      248.44     20.60 o
  -3  10   9     4171.94     4254.92     94.93 o
  -2  10   9       63.85       39.49     26.16 o
  -1  10   9    12936.26    13058.01     87.26 o
   0  10   9      161.23      152.84     30.39 o
   1  10   9    12106.42    12782.10    151.95 o
   2  10   9      483.64      499.43     28.48 o
   3  10   9     2702.44     2654.12     45.11 o
   4  10   9     1413.54     1235.00     42.86 o
   5  10   9      861.16      841.37     42.27 o
   6  10   9      768.91      614.62     45.40 o
   7  10   9       43.93       15.10     43.42 o
   8  10   9       41.73       31.02     44.45 o
   9  10   9      657.25      707.64     51.54 o
  10  10   9        0.20        0.68     58.63 o
  11  10   9     1887.68     1752.26     80.84 o
  12  10   9        0.14       34.40     61.28 o
 -13  11   9     1326.09     1542.44    173.42 o
 -12  11   9      379.88      440.76     52.99 o
 -11  11   9       14.23       32.56     37.30 o
 -10  11   9        3.39       82.38     39.33 o
  -9  11   9     2187.06     2265.72     47.63 o
  -8  11   9      140.31      147.10     30.49 o
  -7  11   9     2281.42     2268.67     63.05 o
  -6  11   9      859.48      959.36     43.69 o
  -5  11   9     4791.10     4845.14     47.22 o
  -4  11   9     1178.57     1140.76     26.93 o
  -3  11   9     1575.63     1479.93     36.61 o
  -2  11   9     1748.61     1774.82     25.12 o
  -1  11   9     1602.71     1642.46     43.38 o
   0  11   9     1691.33     1668.67     45.25 o
   1  11   9     2334.34     2367.64     36.91 o
   2  11   9     1849.21     1790.64     37.97 o
   3  11   9     4099.71     4293.13     53.71 o
   4  11   9      204.13      144.80     32.89 o
   5  11   9     6391.64     6642.69    106.88 o
   6  11   9        0.39      -25.08     39.24 o
   7  11   9     2134.81     2275.24     63.20 o
   8  11   9        7.46       12.26     44.63 o
   9  11   9     1058.45     1102.39     57.13 o
  10  11   9      319.52      354.78     50.08 o
  11  11   9       16.03       19.17     59.00 o
 -13  12   9     1916.07     2096.95    152.13 o
 -12  12   9      224.87      255.07     63.22 o
 -11  12   9     6295.47     6574.30     86.66 o
 -10  12   9      185.20      171.96     33.64 o
  -9  12   9     4996.20     5179.98     63.90 o
  -8  12   9     4536.34     4495.24     57.98 o
  -7  12   9     1093.18     1193.51     38.02 o
  -6  12   9     5536.05     5600.48     63.14 o
  -5  12   9     1270.82     1302.33     30.23 o
  -4  12   9       80.38      116.04     30.79 o
  -3  12   9     8619.74     8613.86    106.07 o
  -2  12   9      325.33      341.03     34.51 o
  -1  12   9    10670.90    10727.41     88.18 o
   0  12   9      139.50       93.31     34.57 o
   1  12   9    11204.34    11224.16    154.37 o
   2  12   9      370.18      432.94     30.31 o
   3  12   9     3694.87     3545.80     50.65 o
   4  12   9     6240.22     6695.47     75.37 o
   5  12   9       16.81       -5.85     36.93 o
   6  12   9     1471.88     1378.90     83.42 o
   7  12   9     2184.29     2079.66     61.43 o
   8  12   9     1071.60     1035.18     54.16 o
   9  12   9     1338.79     1328.03     58.64 o
  10  12   9      104.69       50.36     45.83 o
  11  12   9      866.19      780.54     67.82 o
 -13  13   9      506.03      613.09    112.29 o
 -12  13   9     1266.54     1472.33    131.17 o
 -11  13   9        4.68       65.96     46.78 o
 -10  13   9     1439.60     1442.09     59.91 o
  -9  13   9      509.73      497.17     42.67 o
  -8  13   9     1642.99     1683.29     60.89 o
  -7  13   9     5465.23     5627.70     99.35 o
  -6  13   9      657.27      641.82     33.55 o
  -5  13   9      859.88      772.47     38.69 o
  -4  13   9      360.00      324.98     34.13 o
  -3  13   9     2532.28     2547.14     52.14 o
  -2  13   9     2297.68     2328.22     51.87 o
  -1  13   9       23.35       29.95     36.32 o
   0  13   9     1023.09     1013.40     46.00 o
   1  13   9     7100.46     7134.77     84.29 o
   2  13   9     5283.37     5700.87     93.75 o
   3  13   9      663.71      811.54     48.41 o
   4  13   9      684.10      670.03     55.45 o
   5  13   9       35.64       17.06     51.72 o
   6  13   9        2.95      -22.93     52.33 o
   7  13   9     2821.56     2772.16    113.89 o
   8  13   9     1025.69     1099.06     66.98 o
   9  13   9      134.18      121.88     56.40 o
  10  13   9      680.58      728.67     63.69 o
  11  13   9      279.82      220.48     78.01 o
 -12  14   9      302.33      329.04     99.38 o
 -11  14   9     1967.60     2173.57    133.28 o
 -10  14   9     1389.28     1386.21     52.96 o
  -9  14   9     1672.82     1725.06     54.10 o
  -8  14   9     1543.23     1452.46     54.70 o
  -7  14   9     1353.55     1397.58     50.64 o
  -6  14   9     1720.91     1861.53     44.09 o
  -5  14   9      955.66      991.20     41.72 o
  -4  14   9     4260.87     4246.03     63.03 o
  -3  14   9       28.16       54.31     37.72 o
  -2  14   9     5538.43     5586.67     72.77 o
  -1  14   9      999.14      912.60     53.19 o
   0  14   9      466.21      592.15     48.61 o
   1  14   9     3239.12     3369.70     68.85 o
   2  14   9      305.45      350.44     50.11 o
   3  14   9     3018.83     3127.06     84.21 o
   4  14   9    11405.38    11317.31    207.98 o
   5  14   9       18.06       76.71     53.26 o
   6  14   9     3045.13     2911.20     80.06 o
   7  14   9       82.28       49.05     54.21 o
   8  14   9     1069.57     1082.82     67.06 o
   9  14   9     1338.89     1250.97     70.40 o
  10  14   9       48.04       95.73     54.96 o
 -12  15   9     2163.42     2294.71    139.83 o
 -11  15   9        9.36       39.96     83.70 o
 -10  15   9     3666.38     3895.00    110.67 o
  -9  15   9      218.07      226.80     41.23 o
  -8  15   9     1531.67     1590.48     52.76 o
  -7  15   9       10.53       23.56     39.53 o
  -6  15   9        9.43       -4.10     30.52 o
  -5  15   9      546.74      582.71     40.74 o
  -4  15   9     2152.57     2229.43     54.75 o
  -3  15   9      137.08      124.42     39.08 o
  -2  15   9     8577.62     8734.09     90.00 o
  -1  15   9      637.75      629.08     48.78 o
   0  15   9    16122.36    16745.17    151.43 o
   1  15   9     1097.18     1034.96     55.51 o
   2  15   9      649.20      702.45     54.83 o
   3  15   9      482.57      483.85     54.06 o
   4  15   9      462.25      395.01     55.65 o
   5  15   9      137.83      230.60     56.13 o
   6  15   9      426.62      363.67     57.70 o
   7  15   9      284.08      329.34     54.15 o
   8  15   9      342.31      422.01     57.54 o
   9  15   9       15.55       40.30     55.38 o
  10  15   9     1955.83     2115.17    108.55 o
 -11  16   9      141.89      218.78     90.87 o
 -10  16   9      309.28      249.75     49.37 o
  -9  16   9       10.56       11.92     39.77 o
  -8  16   9     2005.30     2005.00     62.65 o
  -7  16   9      142.16      183.54     38.75 o
  -6  16   9     4610.66     4904.53     80.67 o
  -5  16   9      469.38      440.19     39.75 o
  -4  16   9     6668.77     6439.82     79.11 o
  -3  16   9     2435.47     2248.14     77.77 o
  -2  16   9     4768.83     4723.29     73.56 o
  -1  16   9      435.60      522.24     64.42 o
   0  16   9      848.20      917.86     56.99 o
   1  16   9      296.50      293.75     54.51 o
   2  16   9     5076.25     4947.41     86.47 o
   3  16   9      189.16      136.97     63.09 o
   4  16   9     9297.30     9300.99    127.19 o
   5  16   9      619.38      675.58     60.21 o
   6  16   9     3197.14     3256.37     85.53 o
   7  16   9     1271.60     1237.61     67.87 o
   8  16   9     1502.21     1459.99     70.75 o
   9  16   9      150.52      257.77     57.52 o
 -11  17   9        6.56       61.98     80.55 o
 -10  17   9     1550.46     1537.47     79.21 o
  -9  17   9       72.64       74.25     41.91 o
  -8  17   9      640.58      643.19     46.89 o
  -7  17   9     1494.82     1619.50     53.97 o
  -6  17   9       78.29       93.73     39.76 o
  -5  17   9      387.77      379.01     40.26 o
  -4  17   9        9.66       10.50     37.92 o
  -3  17   9       33.59       10.20     40.64 o
  -2  17   9     1166.39     1158.26     53.94 o
  -1  17   9      136.24      155.10     47.90 o
   0  17   9     2734.25     2736.99     71.39 o
   1  17   9      171.95      185.67     55.06 o
   2  17   9     2689.11     2739.70     71.82 o
   3  17   9      316.29      320.94     63.84 o
   4  17   9        1.66       42.34     60.35 o
   5  17   9     1138.10     1174.59     63.21 o
   6  17   9      797.43      820.90     63.04 o
   7  17   9       34.84       38.04     72.24 o
   8  17   9       63.63       36.08     70.92 o
   9  17   9        5.15       94.37     77.22 o
 -10  18   9        6.30       17.37     58.18 o
  -9  18   9     1375.57     1357.06    157.32 o
  -8  18   9     2926.80     2953.74     79.36 o
  -7  18   9     1785.21     1981.22     84.71 o
  -6  18   9      600.57      643.22     54.37 o
  -5  18   9     1932.67     1950.58     55.95 o
  -4  18   9      603.12      585.39     45.21 o
  -3  18   9     1844.44     1685.05     54.89 o
  -2  18   9      676.95      683.37     49.51 o
  -1  18   9     3446.29     3329.07     73.44 o
   0  18   9     1706.42     1611.68     63.02 o
   1  18   9     3898.36     3903.44     81.10 o
   2  18   9     1299.71     1229.05     62.63 o
   3  18   9      303.03      360.22     66.79 o
   4  18   9       27.60      -18.77     60.39 o
   5  18   9       74.65       70.27     64.90 o
   6  18   9      874.66      695.78     91.29 o
   7  18   9      273.76      198.68     76.99 o
   8  18   9      665.20      621.83     90.35 o
 -10  19   9       10.59       54.94     59.91 o
  -9  19   9      786.84      813.90     89.89 o
  -8  19   9       95.13       28.03     61.37 o
  -7  19   9     3081.37     3085.12     98.93 o
  -6  19   9       67.22       95.31     48.48 o
  -5  19   9     1240.84     1221.65     51.95 o
  -4  19   9      484.88      425.18     44.18 o
  -3  19   9      249.57      219.73     44.00 o
  -2  19   9        1.83      -18.56     42.06 o
  -1  19   9      392.11      402.99     51.37 o
   0  19   9      224.89      192.01     48.62 o
   1  19   9      816.59      779.42     56.28 o
   2  19   9      662.87      722.91     95.09 o
   3  19   9     2018.29     2115.45     83.82 o
   4  19   9     1403.72     1340.66     78.47 o
   5  19   9     3441.09     3628.35    103.11 o
   6  19   9        0.72      -27.47     68.50 o
   7  19   9      465.59      367.99     71.70 o
   8  19   9      184.23      189.43     90.48 o
  -9  20   9       62.47       31.68     66.35 o
  -8  20   9       34.12       35.64     62.58 o
  -7  20   9     1797.53     1959.17     71.58 o
  -6  20   9      452.67      499.96     53.96 o
  -5  20   9     1502.78     1501.95     65.28 o
  -4  20   9       15.09       12.86     40.57 o
  -3  20   9     2282.34     2177.32     68.98 o
  -2  20   9      514.87      523.72     49.24 o
  -1  20   9     6710.80     6600.77    142.84 o
   0  20   9       29.17      -12.00     46.39 o
   1  20   9     1119.77     1048.17     60.94 o
   2  20   9       46.76       54.43     62.76 o
   3  20   9     1828.55     1850.28     83.01 o
   4  20   9       91.41       64.12     61.00 o
   5  20   9      200.16      213.73     64.36 o
   6  20   9        0.91       -5.09     64.93 o
   7  20   9       15.73       25.94     63.01 o
  -8  21   9       37.76       56.69     59.85 o
  -7  21   9     1052.22     1028.18    152.71 o
  -6  21   9       21.24       57.81     50.01 o
  -5  21   9     1811.56     1901.94     71.89 o
  -4  21   9       20.15       10.82     42.03 o
  -3  21   9      758.74      798.30     52.84 o
  -2  21   9      182.67      149.33     48.47 o
  -1  21   9       89.13       42.09     50.18 o
   0  21   9       78.42       37.04     48.72 o
   1  21   9      101.82       96.61     58.16 o
   2  21   9        2.36       19.32     63.60 o
   3  21   9      478.74      486.32     67.36 o
   4  21   9      180.32       96.02     62.61 o
   5  21   9      600.36      580.29     74.84 o
   6  21   9        8.71      -35.77     66.16 o
  -7  22   9      149.21       80.89     68.39 o
  -6  22   9       25.24       57.57     64.74 o
  -5  22   9      287.95      285.66     52.48 o
  -4  22   9     3418.39     3335.08    138.30 o
  -3  22   9       50.98        8.17     46.50 o
  -2  22   9       12.76       22.42     48.58 o
  -1  22   9     1250.07     1215.72     60.55 o
   0  22   9        3.50        5.40     49.01 o
   1  22   9      990.78     1060.29     69.64 o
   2  22   9      198.25      121.87     61.73 o
   3  22   9      338.38      213.62     62.75 o
   4  22   9      269.82      259.06     69.40 o
   5  22   9      392.44      337.55     74.83 o
  -6  23   9      127.55      212.61     68.86 o
  -5  23   9     1605.16     1583.10     92.54 o
  -4  23   9       23.78        3.81     45.40 o
  -3  23   9      292.49      234.37     50.58 o
  -2  23   9      693.41      776.56     56.26 o
  -1  23   9       71.76       80.87     51.51 o
   0  23   9      771.92      791.61     71.37 o
   1  23   9      103.68      117.20     62.29 o
   2  23   9      490.44      500.69     63.94 o
   3  23   9      343.45      339.13     68.45 o
   4  23   9      490.32      395.67     72.94 o
  -4  24   9     1437.81     1398.33     67.68 o
  -3  24   9        0.47       16.80     45.35 o
  -2  24   9      185.23      182.93     48.87 o
  -1  24   9      268.70      299.18     51.37 o
   0  24   9       59.54       51.25     56.46 o
   1  24   9      956.87      935.42     74.50 o
   2  24   9       35.17      -37.72     65.34 o
 -14   0  10      673.86      847.22     86.98 o
 -12   0  10      859.94      849.08    114.04 o
 -10   0  10     2654.50     2540.63    185.20 o
  -8   0  10     5017.85     5249.66    100.37 o
  -6   0  10      405.17      369.07     33.54 o
  -4   0  10    37730.07    38730.99    727.96 o
  -2   0  10     6364.12     5467.43     90.83 o
   0   0  10    12781.63    11737.92     94.65 o
   2   0  10     2719.34     2483.83     88.25 o
   4   0  10    10269.76    10296.10    111.82 o
   6   0  10    10680.88    10442.03    120.66 o
   8   0  10      998.92      968.03    119.73 o
  10   0  10      299.16      130.07    109.75 o
  12   0  10       14.87      -79.90    120.74 o
 -15   1  10      187.90      150.11     56.14 o
 -14   1  10     2018.42     2043.11     73.09 o
 -13   1  10       61.91       15.54     51.22 o
 -12   1  10     5090.62     5201.05     90.99 o
 -11   1  10      206.08      175.81     49.80 o
 -10   1  10     6356.44     6315.86    150.99 o
  -9   1  10      186.01      155.76     45.84 o
  -8   1  10     1199.90     1169.55     48.20 o
  -7   1  10     1469.43     1505.01     48.65 o
  -6   1  10      282.38      283.02     29.43 o
  -5   1  10     2761.66     2635.67     39.18 o
  -4   1  10    11204.80    11299.76     71.15 o
  -3   1  10       47.86      104.85     23.71 o
  -2   1  10     6907.06     6450.01     48.17 o
  -1   1  10      104.43      140.34     15.27 o
   0   1  10     3661.18     3176.17     32.79 o
   1   1  10       49.28       82.62     15.88 o
   2   1  10    27380.84    26002.21     78.24 o
   3   1  10     3040.64     2930.39     44.34 o
   4   1  10      488.56      447.19     28.19 o
   5   1  10      310.41      294.01     33.01 o
   6   1  10      725.91      712.43     36.61 o
   7   1  10      298.91      271.94     31.37 o
   8   1  10     4422.31     4602.58     82.07 o
   9   1  10      504.04      547.58     85.08 o
  10   1  10     1887.40     1965.11    104.73 o
  11   1  10       65.56       48.53     81.39 o
  12   1  10     1554.13     1540.88    105.86 o
 -15   2  10      743.92      652.69     62.64 o
 -14   2  10     1278.39     1305.31     66.12 o
 -13   2  10      211.73      175.18     50.89 o
 -12   2  10       63.16       61.21     50.05 o
 -11   2  10       24.78       18.87     48.00 o
 -10   2  10      101.35       74.80     48.13 o
  -9   2  10      524.73      458.82     48.14 o
  -8   2  10     5446.62     5762.22     75.07 o
  -7   2  10     1273.28     1305.55     34.10 o
  -6   2  10     4954.25     4651.39     52.73 o
  -5   2  10      204.65      209.24     19.63 o
  -4   2  10     7525.06     7594.92     77.58 o
  -3   2  10      203.49      133.24      8.74 o
  -2   2  10     1401.42     1613.88     22.76 o
  -1   2  10    26310.93    24819.27    189.78 o
   0   2  10     2813.10     2845.58     34.04 o
   1   2  10     5195.64     5653.16     40.81 o
   2   2  10     3383.89     3114.68     34.50 o
   3   2  10       32.68       48.03     15.81 o
   4   2  10     8438.59     8524.98     65.51 o
   5   2  10      825.11      886.99     34.15 o
   6   2  10     2334.05     2289.91     44.01 o
   7   2  10      753.46      754.11     37.14 o
   8   2  10     5238.80     5446.50     89.38 o
   9   2  10       89.26       99.81     76.72 o
  10   2  10       31.43      -79.67     79.67 o
  11   2  10      327.38      278.37     83.48 o
  12   2  10      441.99      370.77     88.32 o
 -15   3  10      428.76      347.42     55.74 o
 -14   3  10      734.32      709.45     60.25 o
 -13   3  10      292.97      324.87     53.93 o
 -12   3  10      422.87      352.21     51.29 o
 -11   3  10      174.56      193.16     51.64 o
 -10   3  10     2550.41     2524.15     65.79 o
  -9   3  10     1592.53     1592.33     55.96 o
  -8   3  10     1768.88     1789.16     52.58 o
  -7   3  10     9540.83     9664.25     59.76 o
  -6   3  10      294.53      285.58     18.06 o
  -5   3  10     3458.02     3442.63     28.64 o
  -4   3  10      122.17      136.20     11.80 o
  -3   3  10     4945.61     4853.36     73.96 o
  -2   3  10     9569.17     9537.51    144.88 o
  -1   3  10     3573.74     3386.96     33.64 o
   0   3  10     5620.71     5541.77     41.83 o
   1   3  10     1204.66     1173.29     21.56 o
   2   3  10       99.54      101.04     15.66 o
   3   3  10     7761.31     7148.28     47.02 o
   4   3  10      207.51      257.52     23.79 o
   5   3  10     8130.84     8162.20    105.03 o
   6   3  10       18.13       15.79     26.80 o
   7   3  10     2204.81     2203.91     45.14 o
   8   3  10     2284.68     2328.30     62.27 o
   9   3  10     2109.62     2392.98    103.05 o
  10   3  10      264.17      197.22     82.52 o
  11   3  10      227.90      227.21     85.94 o
  12   3  10     1230.67     1158.96     99.60 o
 -14   4  10      397.49      285.86     55.18 o
 -13   4  10     1800.85     1712.59     65.27 o
 -12   4  10      205.32      116.11     48.18 o
 -11   4  10     7163.96     7023.31     95.26 o
 -10   4  10     2194.74     2178.96     90.35 o
  -9   4  10     1076.85     1137.70     38.08 o
  -8   4  10     1875.20     1987.62     32.94 o
  -7   4  10      274.54      233.19     19.98 o
  -6   4  10     6517.44     6511.70     55.80 o
  -5   4  10    11820.67    13051.49    117.70 o
  -4   4  10      373.99      426.13     14.61 o
  -3   4  10     1649.40     1467.03     70.94 o
  -2   4  10      621.17      865.32     17.62 o
  -1   4  10     4809.94     4070.86     45.81 o
   0   4  10      217.25      351.35     18.97 o
   1   4  10    11199.07    10908.12     84.62 o
   2   4  10      673.33      549.02     17.24 o
   3   4  10     4044.31     3815.49     42.04 o
   4   4  10     1304.90     1278.64     31.15 o
   5   4  10     1674.80     1641.81     38.70 o
   6   4  10        7.78       -0.52     25.29 o
   7   4  10     1492.67     1576.62     52.07 o
   8   4  10     3852.88     4170.06    112.34 o
   9   4  10     2502.34     2561.78    114.77 o
  10   4  10      154.36      148.06     77.54 o
  11   4  10     2472.78     2505.19    240.40 o
  12   4  10        3.73        9.43     81.63 o
 -14   5  10        3.77      -11.24     50.98 o
 -13   5  10       25.04       11.75     48.09 o
 -12   5  10      645.99      565.88     53.45 o
 -11   5  10      937.87      888.95     56.15 o
 -10   5  10      610.31      591.67     43.09 o
  -9   5  10     1576.22     1577.51     49.16 o
  -8   5  10     2318.94     2347.22     70.91 o
  -7   5  10    10586.11    10868.10    111.18 o
  -6   5  10      335.11      411.07     18.80 o
  -5   5  10     5487.82     5587.40     41.76 o
  -4   5  10      206.46      157.95     14.48 o
  -3   5  10     6965.82     6969.08     62.48 o
  -2   5  10     1355.71     1547.13     25.47 o
  -1   5  10     3034.85     3203.62     48.86 o
   0   5  10       29.71       13.62     17.13 o
   1   5  10     3486.08     3306.25     33.94 o
   2   5  10     1265.41     1326.14     31.06 o
   3   5  10    12603.71    12104.37     68.42 o
   4   5  10      881.16      882.91     29.43 o
   5   5  10     7427.21     7213.54     77.99 o
   6   5  10     1132.72     1164.40     36.59 o
   7   5  10     1076.02     1110.69     50.94 o
   8   5  10      152.01      156.87     44.14 o
   9   5  10      625.68      616.93     48.68 o
  10   5  10        4.88        5.02     61.31 o
  11   5  10       29.83       32.59     81.30 o
  12   5  10       64.43       37.52     82.32 o
 -14   6  10      297.56      261.92     53.80 o
 -13   6  10     2186.50     2303.00     70.17 o
 -12   6  10      129.27       68.93     46.36 o
 -11   6  10     3945.74     3839.21    111.10 o
 -10   6  10      842.51      844.86     42.34 o
  -9   6  10     2019.87     1989.56     45.94 o
  -8   6  10      697.06      690.64     25.95 o
  -7   6  10      258.18      250.77     21.98 o
  -6   6  10      987.15      991.86     24.45 o
  -5   6  10      544.93      597.57     20.47 o
  -4   6  10        8.59       22.83     15.06 o
  -3   6  10    12249.60    12765.82     65.45 o
  -2   6  10      782.26      789.89     21.50 o
  -1   6  10    14573.68    14378.47    129.25 o
   0   6  10       59.48       42.29     18.25 o
   1   6  10     6940.75     6814.40     39.05 o
   2   6  10        0.69        0.56      6.49 o
   3   6  10      300.67      340.80     24.98 o
   4   6  10      161.48      111.65     25.13 o
   5   6  10     1320.79     1318.16     36.47 o
   6   6  10       61.38       55.24     26.23 o
   7   6  10    10091.13     9994.11    102.10 o
   8   6  10      385.80      413.61     49.46 o
   9   6  10     1279.29     1417.36     58.33 o
  10   6  10      110.33       77.41     61.66 o
  11   6  10     2458.03     2294.63    109.65 o
  12   6  10      139.94      138.60     78.46 o
 -14   7  10      679.93      646.55     55.01 o
 -13   7  10       45.15       17.90     45.08 o
 -12   7  10      318.05      308.19     48.85 o
 -11   7  10     1298.05     1279.01     56.63 o
 -10   7  10     1045.06      962.20     45.75 o
  -9   7  10     6470.44     6505.45     75.57 o
  -8   7  10      645.80      618.42     35.07 o
  -7   7  10     2610.26     2660.91     34.54 o
  -6   7  10      182.56      165.42     18.67 o
  -5   7  10     5471.21     5299.99     43.94 o
  -4   7  10     3349.65     3414.74     40.66 o
  -3   7  10     5628.46     6089.31     82.54 o
  -2   7  10      693.23      643.30     33.71 o
  -1   7  10     1890.93     1992.86     29.95 o
   0   7  10     3872.92     3945.99     68.03 o
   1   7  10       67.74       28.45     11.90 o
   2   7  10     6003.58     6076.23     75.43 o
   3   7  10     7445.22     7240.73     86.73 o
   4   7  10      558.55      500.26     33.70 o
   5   7  10     3863.13     3714.22     62.46 o
   6   7  10       24.37       18.77     39.37 o
   7   7  10      242.10      258.66     45.28 o
   8   7  10      446.77      415.25     48.78 o
   9   7  10      398.62      450.85     50.32 o
  10   7  10     1520.15     1419.09     78.05 o
  11   7  10        0.22       19.58     63.01 o
  12   7  10      138.64       93.53     79.61 o
 -14   8  10      693.56      694.48     65.37 o
 -13   8  10      987.60      907.80     55.60 o
 -12   8  10      496.30      429.16     47.90 o
 -11   8  10     1459.79     1480.48     65.23 o
 -10   8  10     1770.14     1652.64     50.94 o
  -9   8  10     4095.21     4030.41     64.26 o
  -8   8  10     2956.50     2950.28     79.34 o
  -7   8  10      502.18      534.45     23.45 o
  -6   8  10     4524.24     4685.08     65.05 o
  -5   8  10      848.39      734.81     24.38 o
  -4   8  10     2889.95     3052.62     36.05 o
  -3   8  10     2350.77     2378.01     64.37 o
  -2   8  10     2712.88     2623.98     47.36 o
  -1   8  10     2878.75     2821.44     35.24 o
   0   8  10     3783.98     3908.89    111.46 o
   1   8  10     8369.28     8306.26     47.26 o
   2   8  10     5405.84     5356.68     60.38 o
   3   8  10     1775.66     1685.91     40.14 o
   4   8  10     9043.47     8914.04     91.80 o
   5   8  10      458.18      404.84     39.71 o
   6   8  10      516.23      567.47     44.59 o
   7   8  10     1088.14      880.30     50.85 o
   8   8  10     1841.43     2049.47     66.56 o
   9   8  10     1267.11     1199.66     58.16 o
  10   8  10        8.72       21.50     61.73 o
  11   8  10     2040.51     2029.95     88.76 o
  12   8  10        8.24       51.67     65.70 o
 -14   9  10      616.16      538.17     54.60 o
 -13   9  10      113.94      150.66     46.84 o
 -12   9  10     2351.16     2384.61     74.68 o
 -11   9  10      519.20      435.86     52.92 o
 -10   9  10     5460.76     5644.85     76.93 o
  -9   9  10      506.13      544.34     40.44 o
  -8   9  10     2745.32     2750.12     46.16 o
  -7   9  10     2031.95     2154.85     34.83 o
  -6   9  10     2943.22     2976.03     39.47 o
  -5   9  10     2758.40     2605.27     56.38 o
  -4   9  10     3260.73     3227.37     37.85 o
  -3   9  10    13777.38    14464.43     85.68 o
  -2   9  10     2639.78     2575.20     42.63 o
  -1   9  10       60.00       35.84     20.23 o
   0   9  10     9580.88     9516.24    126.71 o
   1   9  10       36.17       34.16     12.28 o
   2   9  10     9950.89    10496.46     96.12 o
   3   9  10       41.27       55.75     28.43 o
   4   9  10      423.58      490.05     39.17 o
   5   9  10      655.54      636.68     41.44 o
   6   9  10     1140.34      975.92     47.98 o
   7   9  10     1439.14     1419.20     55.43 o
   8   9  10      395.06      393.16     48.18 o
   9   9  10      664.50      658.41     51.37 o
  10   9  10     1607.34     1501.06     76.92 o
  11   9  10       87.48      128.12     63.97 o
 -13  10  10        0.09        4.91     44.67 o
 -12  10  10       24.15       35.11     47.95 o
 -11  10  10      211.24      203.91     49.78 o
 -10  10  10     3496.45     3488.44     65.15 o
  -9  10  10       26.66       61.14     30.44 o
  -8  10  10     3518.97     3721.62     52.02 o
  -7  10  10      322.19      345.00     24.08 o
  -6  10  10     7097.07     7439.71     69.24 o
  -5  10  10     1614.81     1689.29     32.27 o
  -4  10  10     2903.46     2909.26     60.00 o
  -3  10  10      779.48      879.64     24.99 o
  -2  10  10      144.58      129.10     27.06 o
  -1  10  10      961.07      972.33     36.38 o
   0  10  10      157.49      114.61     19.67 o
   1  10  10      496.62      575.94     31.03 o
   2  10  10    13202.91    13230.12    199.18 o
   3  10  10      805.93      823.70     34.58 o
   4  10  10     5757.38     5841.41     65.30 o
   5  10  10      167.18      135.09     38.73 o
   6  10  10     3660.15     3647.57     68.15 o
   7  10  10       29.51      -25.25     42.33 o
   8  10  10     1972.78     2071.61     63.01 o
   9  10  10      479.54      451.13     51.55 o
  10  10  10       13.39      -20.77     59.25 o
  11  10  10        4.50       20.92     58.96 o
 -13  11  10      226.82      258.71     52.54 o
 -12  11  10     2291.73     2456.66     84.85 o
 -11  11  10      344.73      261.75     50.77 o
 -10  11  10    11143.39    11677.64    193.00 o
  -9  11  10     1556.76     1574.22     42.87 o
  -8  11  10     5782.49     5846.00     63.26 o
  -7  11  10     1960.85     2000.82     37.85 o
  -6  11  10      679.10      740.62     28.27 o
  -5  11  10      761.12      716.57     26.24 o
  -4  11  10    10614.16    10929.96    110.70 o
  -3  11  10      449.28      404.84     21.04 o
  -2  11  10     4227.50     4082.08     87.48 o
  -1  11  10      200.19      254.78     34.19 o
   0  11  10     5565.17     5451.87     71.85 o
   1  11  10     1333.66     1278.46     56.87 o
   2  11  10     6099.32     6372.93    105.14 o
   3  11  10       54.03       32.11     28.76 o
   4  11  10     2422.06     2296.06     53.07 o
   5  11  10      325.26      302.38     40.10 o
   6  11  10      206.52      238.79     42.48 o
   7  11  10      369.85      425.64     47.78 o
   8  11  10     3380.87     3808.86     86.39 o
   9  11  10       32.33        0.06     45.77 o
  10  11  10     1489.61     1556.97     64.59 o
  11  11  10       44.36       29.31     59.85 o
 -13  12  10      546.89      639.77    122.95 o
 -12  12  10      199.46      237.85     61.73 o
 -11  12  10      233.46      261.76     65.79 o
 -10  12  10      663.48      722.07     37.87 o
  -9  12  10      867.46      905.28     44.62 o
  -8  12  10     4058.26     4263.40     56.67 o
  -7  12  10      615.71      648.42     28.62 o
  -6  12  10     4733.32     4852.62     51.74 o
  -5  12  10      852.76      772.66     36.08 o
  -4  12  10     7434.90     7565.20     76.62 o
  -3  12  10     1518.65     1494.98     43.54 o
  -2  12  10     2147.74     2101.23     48.85 o
  -1  12  10     3394.46     3333.30     58.67 o
   0  12  10      135.02       98.16     36.41 o
   1  12  10      848.41      925.41     46.52 o
   2  12  10     1888.87     2047.05     70.74 o
   3  12  10      623.57      619.43     34.14 o
   4  12  10     3981.74     4138.31     64.99 o
   5  12  10      338.58      305.76     40.61 o
   6  12  10     8259.99     8365.54    106.76 o
   7  12  10      278.20      308.52     45.36 o
   8  12  10     1042.22      934.35     53.68 o
   9  12  10      940.32      949.55     54.78 o
  10  12  10      167.99      162.94     47.46 o
  11  12  10      667.77      645.86     63.67 o
 -13  13  10      426.83      393.06    107.08 o
 -12  13  10     2653.82     3274.97    160.77 o
 -11  13  10      107.35       18.15     63.34 o
 -10  13  10     1236.04     1289.87     57.82 o
  -9  13  10      487.52      483.28     42.34 o
  -8  13  10     1549.22     1557.94     50.28 o
  -7  13  10     7403.91     7621.43    133.76 o
  -6  13  10     1470.90     1397.28     43.51 o
  -5  13  10     3130.32     3027.70     54.99 o
  -4  13  10      452.56      503.80     37.83 o
  -3  13  10     1366.93     1450.06     45.40 o
  -2  13  10     5468.64     5486.18     69.97 o
  -1  13  10       58.49       72.47     37.71 o
   0  13  10     2392.09     2457.82     57.04 o
   1  13  10      404.58      472.52     48.64 o
   2  13  10     6189.27     6034.06     97.39 o
   3  13  10     2419.07     2566.72     63.54 o
   4  13  10       55.36       50.24     50.59 o
   5  13  10     2939.58     3015.68     81.78 o
   6  13  10       25.28       38.87     54.49 o
   7  13  10      302.82      416.67     57.28 o
   8  13  10      412.60      346.21     56.68 o
   9  13  10      271.42      242.37     59.12 o
  10  13  10      332.25      381.89     62.46 o
 -12  14  10        3.18       96.45     94.27 o
 -11  14  10     1616.49     1714.22     83.22 o
 -10  14  10      137.85       57.27     44.95 o
  -9  14  10      997.39     1062.90     47.44 o
  -8  14  10      553.95      535.57     42.08 o
  -7  14  10       18.79       27.90     37.38 o
  -6  14  10      373.40      341.27     35.38 o
  -5  14  10      725.32      827.66     42.24 o
  -4  14  10        3.88       24.02     35.26 o
  -3  14  10     5196.73     5182.74    146.11 o
  -2  14  10      440.79      543.60     43.89 o
  -1  14  10    11823.03    11634.02    109.43 o
   0  14  10      311.83      332.54     47.58 o
   1  14  10     1416.93     1421.97     56.22 o
   2  14  10      630.92      660.48     53.26 o
   3  14  10      289.35      305.22     63.85 o
   4  14  10     1354.27     1423.53     67.52 o
   5  14  10     1260.84     1156.70     66.74 o
   6  14  10       87.19      112.27     54.81 o
   7  14  10     1615.29     1621.92     73.10 o
   8  14  10      409.35      451.39     59.52 o
   9  14  10     1341.83     1209.40     70.93 o
  10  14  10      365.15      340.98     59.21 o
 -12  15  10       68.10       61.59     95.98 o
 -11  15  10       32.29      -48.77     92.61 o
 -10  15  10        6.85       17.12     58.96 o
  -9  15  10      569.24      688.45     44.72 o
  -8  15  10      285.10      265.35     40.42 o
  -7  15  10     5075.40     5257.35    107.32 o
  -6  15  10     2770.21     2866.22     52.09 o
  -5  15  10    10066.79    10145.32    165.25 o
  -4  15  10     1860.74     1782.60     56.93 o
  -3  15  10     4343.87     4278.74     68.33 o
  -2  15  10      513.43      549.67     45.35 o
  -1  15  10     6296.20     6058.63     81.77 o
   0  15  10       64.84      202.28     48.72 o
   1  15  10       14.11       50.72     49.30 o
   2  15  10        5.10       61.61     54.40 o
   3  15  10     7154.43     7189.14     97.16 o
   4  15  10      190.51      223.14     56.97 o
   5  15  10    11830.43    11403.77    135.79 o
   6  15  10      121.88      122.61     55.04 o
   7  15  10      580.21      574.65     61.96 o
   8  15  10        5.31       21.29     57.61 o
   9  15  10      519.62      435.49     60.23 o
  10  15  10        6.14       62.63     58.98 o
 -11  16  10     1747.06     1877.97    128.54 o
 -10  16  10       29.56      -57.68     57.68 o
  -9  16  10     2616.86     2865.15     65.10 o
  -8  16  10        1.14       22.68     38.36 o
  -7  16  10      166.74      104.41     39.31 o
  -6  16  10      167.41      152.51     33.40 o
  -5  16  10     1883.12     1878.87     56.52 o
  -4  16  10      105.07       91.56     38.26 o
  -3  16  10      825.29      768.50     45.66 o
  -2  16  10      219.73      262.63     44.48 o
  -1  16  10     8777.34     8582.18    213.51 o
   0  16  10     1226.45     1170.21     57.95 o
   1  16  10    13776.11    14225.71    125.45 o
   2  16  10      253.67      204.17     54.75 o
   3  16  10     1250.38     1350.87     72.68 o
   4  16  10      799.27      825.21     88.02 o
   5  16  10      684.58      657.24     60.75 o
   6  16  10      900.87      902.97     64.74 o
   7  16  10      565.38      558.02     60.37 o
   8  16  10       30.40        8.78     53.47 o
   9  16  10     2606.83     2673.78     88.38 o
 -11  17  10      186.91      231.47     90.21 o
 -10  17  10      785.15      726.81    102.79 o
  -9  17  10     1497.53     1502.30     70.02 o
  -8  17  10       16.84        0.31     39.77 o
  -7  17  10     1541.37     1564.34     53.96 o
  -6  17  10     1006.95      950.97     40.27 o
  -5  17  10     2612.67     2713.33     86.74 o
  -4  17  10      205.36      303.35     41.17 o
  -3  17  10      933.87      845.11     47.63 o
  -2  17  10     1260.13     1312.27     61.52 o
  -1  17  10     2379.30     2222.02     66.22 o
   0  17  10     4832.29     4594.70     83.24 o
   1  17  10     1773.96     1864.70     67.49 o
   2  17  10       98.65       84.71     49.56 o
   3  17  10      475.68      392.31     65.01 o
   4  17  10     1105.91     1084.18     71.64 o
   5  17  10     2532.42     2464.50     79.56 o
   6  17  10        4.77       74.64     54.34 o
   7  17  10      780.34      906.77     68.84 o
   8  17  10       90.22       85.99     81.48 o
   9  17  10      473.77      387.59     80.78 o
  -9  18  10      108.92       95.12     59.38 o
  -8  18  10     1475.54     1469.71     65.31 o
  -7  18  10        0.28       -3.26     49.58 o
  -6  18  10     4525.69     4697.29    110.40 o
  -5  18  10      668.57      769.46     58.50 o
  -4  18  10      893.92      874.24     48.53 o
  -3  18  10      330.61      295.93     41.79 o
  -2  18  10      430.36      399.21     45.49 o
  -1  18  10     2505.33     2577.12     68.03 o
   0  18  10       20.75       23.38     52.30 o
   1  18  10      196.80      255.15     51.99 o
   2  18  10      264.50      274.99     55.57 o
   3  18  10     1965.28     1715.79     76.35 o
   4  18  10      700.19      787.13     73.35 o
   5  18  10      340.40      367.78     67.33 o
   6  18  10     2881.42     2879.47    118.45 o
   7  18  10       65.12      141.46     85.79 o
   8  18  10      823.18      802.28    127.15 o
  -9  19  10      991.40     1056.67    101.08 o
  -8  19  10      793.26      825.70     58.09 o
  -7  19  10       64.21       81.33     47.63 o
  -6  19  10       58.20       91.28     49.17 o
  -5  19  10     1442.38     1514.44     54.68 o
  -4  19  10     1541.38     1595.41     55.94 o
  -3  19  10       54.35       26.04     42.76 o
  -2  19  10     1847.77     1795.43     59.84 o
  -1  19  10       54.44       56.95     47.72 o
   0  19  10     2025.86     2044.23     65.46 o
   1  19  10      887.53      717.21     55.70 o
   2  19  10     1823.82     1947.15     71.50 o
   3  19  10      273.77      306.80     63.29 o
   4  19  10       83.70       45.75     59.04 o
   5  19  10       87.54       68.34     61.71 o
   6  19  10       33.24        5.47     59.01 o
   7  19  10       17.32       25.12     62.73 o
  -9  20  10       40.88      -19.66     59.47 o
  -8  20  10     2071.68     1924.32    158.28 o
  -7  20  10        0.11       11.88     47.08 o
  -6  20  10     1706.18     1594.42     82.83 o
  -5  20  10        0.15       32.98     40.75 o
  -4  20  10     1053.00     1166.36     52.60 o
  -3  20  10       25.39      -13.55     42.75 o
  -2  20  10       32.35        5.44     45.77 o
  -1  20  10        0.38       74.37     49.94 o
   0  20  10        1.22      -30.83     46.01 o
   1  20  10       89.72       87.48     51.83 o
   2  20  10     2023.86     2221.19    123.34 o
   3  20  10       77.69       99.93     61.95 o
   4  20  10      725.12      782.13     72.26 o
   5  20  10       67.84        1.73     66.00 o
   6  20  10     3181.07     3270.66    102.83 o
   7  20  10        0.26      -22.70     68.32 o
  -8  21  10      405.51      258.81     69.39 o
  -7  21  10      356.59      427.23     64.97 o
  -6  21  10       24.08       64.81     48.93 o
  -5  21  10       42.72       19.33     42.32 o
  -4  21  10      599.10      591.85     48.65 o
  -3  21  10      604.76      479.40     49.17 o
  -2  21  10     1160.98     1126.31     59.50 o
  -1  21  10        1.63       28.51     49.77 o
   0  21  10      871.37      966.95     61.57 o
   1  21  10       15.10        1.32     50.00 o
   2  21  10     1341.14     1229.53     75.61 o
   3  21  10       66.78       51.81     62.39 o
   4  21  10      132.77       79.46     67.90 o
   5  21  10      344.06      291.55     69.08 o
   6  21  10       87.42      101.19     69.13 o
  -7  22  10       19.74       27.97     62.04 o
  -6  22  10     2007.63     2225.26    105.79 o
  -5  22  10       77.28      157.20     51.91 o
  -4  22  10        3.53      -32.12     45.16 o
  -3  22  10      481.32      470.42     50.95 o
  -2  22  10       38.14       34.47     47.92 o
  -1  22  10     1927.99     1979.26     69.01 o
   0  22  10       50.69       33.75     50.10 o
   1  22  10       12.00      -18.19     59.25 o
   2  22  10      694.97      577.33     84.72 o
   3  22  10      407.31      290.47     67.66 o
   4  22  10     1310.89     1383.76    107.92 o
   5  22  10        5.71      -15.04     64.68 o
  -6  23  10      102.75      109.30     67.42 o
  -5  23  10     1131.20     1115.33     68.23 o
  -4  23  10       51.29       56.22     45.38 o
  -3  23  10      861.73      802.83     56.35 o
  -2  23  10      808.75      710.46     54.46 o
  -1  23  10       18.75        2.24     48.34 o
   0  23  10      880.33      794.90     58.96 o
   1  23  10      204.76      156.91     59.40 o
   2  23  10      268.99      227.37     66.63 o
   3  23  10      326.33      278.88     73.55 o
   4  23  10      917.83      976.40     84.22 o
  -4  24  10       65.97       85.73     45.95 o
  -3  24  10      943.01      890.42     56.66 o
  -2  24  10        0.38      -35.40     49.02 o
  -1  24  10      839.69      810.91     58.84 o
   0  24  10       76.66      107.79     62.58 o
   1  24  10      827.04      981.47     78.29 o
   2  24  10        9.52      -19.11     63.16 o
 -15   0  11     1809.09     1853.97    105.24 o
 -13   0  11     3083.73     3284.24    272.25 o
 -11   0  11     1853.42     1823.25     95.66 o
  -9   0  11     1110.56     1140.67     78.47 o
  -7   0  11       91.14       68.60     58.43 o
  -5   0  11     2811.13     2507.43     79.56 o
  -3   0  11     6516.34     6561.85     81.88 o
  -1   0  11     7723.73     7103.82    234.94 o
   1   0  11    33647.52    31865.32    341.34 o
   3   0  11     3849.69     4337.31     57.66 o
   5   0  11     1718.79     2022.18     85.10 o
   7   0  11     1716.85     1638.87     66.30 o
   9   0  11     9642.80     9904.75    241.10 o
  11   0  11       40.35      -19.71    125.52 o
 -15   1  11      741.99      767.38     61.88 o
 -14   1  11      185.58      134.90     55.84 o
 -13   1  11      184.92      147.51     53.18 o
 -12   1  11     1304.35     1420.68     65.07 o
 -11   1  11     4449.13     4457.94     81.62 o
 -10   1  11      399.08      345.91     52.95 o
  -9   1  11     6888.96     7474.53     88.20 o
  -8   1  11        4.92        0.96     43.00 o
  -7   1  11    16236.23    16217.68    109.48 o
  -6   1  11     2951.38     2759.68     51.79 o
  -5   1  11     4816.80     4428.80     50.56 o
  -4   1  11      979.20      884.83     30.58 o
  -3   1  11     4644.27     4744.13     89.93 o
  -2   1  11       17.03       73.13     24.12 o
  -1   1  11     7206.09     7644.28     85.16 o
   0   1  11    13777.83    14130.60     65.79 o
   1   1  11     5245.70     5396.10     40.41 o
   2   1  11     2470.66     2529.79     30.78 o
   3   1  11      308.00      306.28     20.64 o
   4   1  11      682.08      668.01     32.44 o
   5   1  11    21087.56    21043.65    118.36 o
   6   1  11      107.36       75.37     32.39 o
   7   1  11     1000.67     1077.04     42.54 o
   8   1  11     3678.52     3710.50     78.97 o
   9   1  11     1029.87     1050.11     94.36 o
  10   1  11      169.75       80.30     81.80 o
  11   1  11      549.48      437.62     82.88 o
  12   1  11      412.47      351.27     93.13 o
 -15   2  11      480.55      453.64     57.49 o
 -14   2  11      264.20      277.92     56.84 o
 -13   2  11     2094.02     2144.74     76.44 o
 -12   2  11      170.95      132.00     50.64 o
 -11   2  11     3801.03     3817.47     78.69 o
 -10   2  11      301.92      253.42     52.81 o
  -9   2  11     3798.20     3797.84     69.82 o
  -8   2  11     1312.59     1284.54     58.71 o
  -7   2  11      107.02      104.12     29.36 o
  -6   2  11     3846.64     3700.91     64.84 o
  -5   2  11      964.12      889.65     20.89 o
  -4   2  11     1077.39     1088.45     32.10 o
  -3   2  11    22201.16    21563.47    110.60 o
  -2   2  11     9902.32    10024.35     83.07 o
  -1   2  11     2078.79     2022.20     58.76 o
   0   2  11     1169.18     1119.01     25.54 o
   1   2  11     9712.90     9267.57     70.39 o
   2   2  11    15566.83    14975.89    114.13 o
   3   2  11     3637.17     3552.88     37.66 o
   4   2  11     2044.71     1838.59     35.05 o
   5   2  11     2090.36     2156.65     44.63 o
   6   2  11     2658.77     2650.59     48.63 o
   7   2  11     1226.10     1176.04     43.07 o
   8   2  11       73.07      146.45     49.56 o
   9   2  11     5421.10     5308.13    135.76 o
  10   2  11        0.01      -56.29     82.02 o
  11   2  11     1171.38     1154.18    107.60 o
  12   2  11      625.98      504.06     90.40 o
 -15   3  11       21.43      -36.77     53.84 o
 -14   3  11     2115.96     2205.85     75.44 o
 -13   3  11       37.98        5.16     51.79 o
 -12   3  11      638.85      705.09     56.24 o
 -11   3  11      583.13      557.27     56.45 o
 -10   3  11      174.55      152.39     49.21 o
  -9   3  11      856.13      687.08     52.26 o
  -8   3  11       34.24       35.12     25.05 o
  -7   3  11    18613.56    19866.51    146.59 o
  -6   3  11     4032.79     4172.84     70.53 o
  -5   3  11     2469.76     2453.99     57.52 o
  -4   3  11    15728.61    16124.77     56.22 o
  -3   3  11     8184.73     8733.19    174.74 o
  -2   3  11     2646.50     2070.33     28.00 o
  -1   3  11     6267.04     7310.30     48.87 o
   0   3  11     1674.93     1337.12     26.63 o
   1   3  11     5987.74     5630.58     46.01 o
   2   3  11     3529.43     3707.01     35.97 o
   3   3  11     9338.11     9308.76    101.96 o
   4   3  11      304.70      324.33     26.01 o
   5   3  11     2176.65     2011.38     43.52 o
   6   3  11       32.17       15.93     28.20 o
   7   3  11     2724.86     2777.45     50.76 o
   8   3  11     4658.64     4855.69     90.37 o
   9   3  11       41.45      -21.60     77.08 o
  10   3  11      568.92      629.94     83.43 o
  11   3  11      118.75       31.07     80.03 o
  12   3  11     1108.42      946.49     99.60 o
 -14   4  11      769.84      816.47     59.83 o
 -13   4  11      515.29      422.66     55.98 o
 -12   4  11        0.21      -42.41     46.68 o
 -11   4  11     1157.77     1079.21     59.30 o
 -10   4  11     4550.13     4627.42     80.41 o
  -9   4  11     3475.63     3235.79     66.78 o
  -8   4  11     3231.92     3276.19     55.01 o
  -7   4  11      874.02      883.00     27.79 o
  -6   4  11    13698.25    14159.09    109.18 o
  -5   4  11      191.87      204.53     15.68 o
  -4   4  11     9842.55     9931.59    103.42 o
  -3   4  11     3143.50     3204.14     51.47 o
  -2   4  11     4600.82     4906.33     59.83 o
  -1   4  11     2982.44     2722.39     42.24 o
   0   4  11       36.89       33.04     17.86 o
   1   4  11      903.69      919.69     22.49 o
   2   4  11     5098.12     5069.72     42.74 o
   3   4  11      625.19      653.23     27.80 o
   4   4  11     4258.10     4327.37     47.66 o
   5   4  11       86.10       61.99     28.10 o
   6   4  11      958.50      955.59     36.81 o
   7   4  11       30.69       44.55     30.10 o
   8   4  11        6.86       84.65     45.70 o
   9   4  11       32.24       29.84     72.68 o
  10   4  11      403.51      310.86     78.72 o
  11   4  11      160.71      122.46     81.13 o
  12   4  11      757.75      852.96     95.52 o
 -14   5  11     2884.50     3036.99     81.70 o
 -13   5  11      295.23      312.46     51.09 o
 -12   5  11     1642.64     1731.22     64.31 o
 -11   5  11      194.65      114.70     48.69 o
 -10   5  11     3593.13     3625.13     73.53 o
  -9   5  11      391.56      369.17     30.47 o
  -8   5  11      178.42      153.42     20.82 o
  -7   5  11        1.53        7.17     17.95 o
  -6   5  11     1881.85     2092.24     28.24 o
  -5   5  11       10.45        5.05     13.13 o
  -4   5  11     6804.91     7125.10     53.47 o
  -3   5  11     1398.77     1469.34     28.42 o
  -2   5  11    19940.06    20308.56    115.82 o
  -1   5  11     1377.83     1340.06     33.02 o
   0   5  11    23832.69    23893.80    286.17 o
   1   5  11      582.68      605.58     18.81 o
   2   5  11     1928.46     1727.66     41.38 o
   3   5  11      140.95      190.86     25.98 o
   4   5  11      118.92       81.28     25.79 o
   5   5  11       13.49       17.93     27.79 o
   6   5  11     2861.23     2580.80     48.24 o
   7   5  11      583.24      500.16     50.32 o
   8   5  11     6299.55     6565.15     95.46 o
   9   5  11        6.06        4.36     58.55 o
  10   5  11     2112.40     2058.53    133.85 o
  11   5  11        9.41      -20.55     82.03 o
  12   5  11     1712.63     1835.11    106.58 o
 -14   6  11      475.27      459.20     55.29 o
 -13   6  11      161.82      192.49     50.42 o
 -12   6  11      123.65       67.12     46.46 o
 -11   6  11      374.94      379.79     49.17 o
 -10   6  11     2672.93     2723.26     67.12 o
  -9   6  11      246.40      232.74     31.00 o
  -8   6  11     8774.99     8884.83     66.12 o
  -7   6  11      555.66      503.34     20.72 o
  -6   6  11    11512.31    11663.62     89.08 o
  -5   6  11      315.84      340.59     18.77 o
  -4   6  11      694.16      613.90     20.68 o
  -3   6  11     4112.36     4247.86     67.81 o
  -2   6  11      727.51      650.43     21.98 o
  -1   6  11     6715.80     7093.88    110.18 o
   0   6  11     6225.24     6354.83     71.22 o
   1   6  11        5.28        6.23     13.30 o
   2   6  11    14997.72    14757.88     84.09 o
   3   6  11       13.46       21.88     25.09 o
   4   6  11     5925.33     6034.38     55.99 o
   5   6  11       21.86       17.28     28.14 o
   6   6  11     2371.28     2475.17     47.82 o
   7   6  11       36.73       64.41     44.08 o
   8   6  11     1952.06     1896.92     61.97 o
   9   6  11      104.10      112.51     45.15 o
  10   6  11       13.49      -18.30     62.30 o
  11   6  11      105.75      101.04     80.17 o
  12   6  11      348.67      366.35     81.18 o
 -14   7  11      797.68      745.37     57.25 o
 -13   7  11        4.96       23.67     46.98 o
 -12   7  11     2799.53     2645.51     71.40 o
 -11   7  11       23.01      -44.73     44.73 o
 -10   7  11     4911.29     4946.75     79.77 o
  -9   7  11      908.17      973.04     41.90 o
  -8   7  11      343.71      329.13     24.07 o
  -7   7  11     3696.49     3793.10     63.27 o
  -6   7  11      538.59      511.72     21.50 o
  -5   7  11     3106.49     3284.00     34.59 o
  -4   7  11    15617.21    16347.58     98.82 o
  -3   7  11     1018.04      991.02     24.67 o
  -2   7  11    20005.88    20591.61     87.19 o
  -1   7  11      523.00      565.37     22.12 o
   0   7  11     5673.75     5938.46     67.47 o
   1   7  11      591.62      654.25     23.03 o
   2   7  11    12873.55    12811.89     88.95 o
   3   7  11     4600.03     4606.85     82.55 o
   4   7  11     1488.01     1626.50     36.86 o
   5   7  11     2370.51     2390.57     56.25 o
   6   7  11     1791.40     1631.96     73.87 o
   7   7  11      178.28       95.47     43.26 o
   8   7  11     1963.91     1942.84     62.68 o
   9   7  11        0.47       -6.20     45.54 o
  10   7  11      900.67      840.20     73.85 o
  11   7  11       96.98       67.97     64.71 o
  12   7  11      938.25     1102.62     93.68 o
 -14   8  11      196.98      183.32     47.98 o
 -13   8  11     1552.93     1466.63     63.25 o
 -12   8  11        0.09      -41.50     44.55 o
 -11   8  11     2606.49     2527.54     67.18 o
 -10   8  11      196.00      218.07     47.86 o
  -9   8  11    12515.25    12356.63    152.42 o
  -8   8  11       65.76       59.98     25.42 o
  -7   8  11      166.32      178.77     21.77 o
  -6   8  11     1057.65      974.51     26.99 o
  -5   8  11     5122.23     5173.36     45.85 o
  -4   8  11     3945.94     3993.06     42.55 o
  -3   8  11     1895.50     1751.82     31.68 o
  -2   8  11     1430.95     1451.74     32.60 o
  -1   8  11     6358.86     5947.15     48.93 o
   0   8  11       60.96       35.10     19.22 o
   1   8  11     5205.77     5287.14     44.16 o
   2   8  11     2058.50     2052.67     47.72 o
   3   8  11      164.65      171.96     31.12 o
   4   8  11     5072.22     4885.50     61.49 o
   5   8  11      694.65      659.09     43.25 o
   6   8  11      762.16      765.94     46.60 o
   7   8  11     1313.59     1309.98     56.25 o
   8   8  11      291.78      269.22     47.12 o
   9   8  11     2147.22     2193.39     80.14 o
  10   8  11        3.09       11.72     64.69 o
  11   8  11     1554.51     1578.80     83.90 o
 -14   9  11       59.54       -2.66     47.73 o
 -13   9  11      233.18      192.61     47.30 o
 -12   9  11       57.12       36.52     45.25 o
 -11   9  11       72.02       47.34     44.32 o
 -10   9  11     1700.99     1725.55     66.02 o
  -9   9  11     5444.04     5678.51     63.55 o
  -8   9  11     2759.67     2830.40     56.15 o
  -7   9  11    10910.09    11203.04    123.81 o
  -6   9  11       14.21       -2.37     20.64 o
  -5   9  11     7376.07     7723.39     58.44 o
  -4   9  11     1728.47     1908.47     31.91 o
  -3   9  11      137.73      208.07     26.36 o
  -2   9  11     2234.13     2132.10     45.63 o
  -1   9  11        1.48       -5.08     19.90 o
   0   9  11     3211.43     3086.36     44.07 o
   1   9  11     4370.76     4442.17     47.27 o
   2   9  11      216.76      307.06     29.57 o
   3   9  11     6941.89     6841.02     66.58 o
   4   9  11      142.91      145.22     33.85 o
   5   9  11     5956.83     6044.17     78.75 o
   6   9  11      144.80      133.39     42.11 o
   7   9  11     2286.18     2350.78     76.25 o
   8   9  11       61.66       59.37     44.95 o
   9   9  11       10.82       48.26     45.49 o
  10   9  11      798.05      722.96     71.47 o
  11   9  11      547.25      554.17     70.51 o
 -13  10  11     1455.47     1513.11     89.04 o
 -12  10  11      304.08      249.28     47.54 o
 -11  10  11     2630.02     2785.95     98.97 o
 -10  10  11      433.24      404.71     52.55 o
  -9  10  11     7940.57     8229.64     98.65 o
  -8  10  11      524.82      603.85     33.05 o
  -7  10  11       32.97       25.40     23.75 o
  -6  10  11     1073.78     1072.00     30.30 o
  -5  10  11     1092.75     1206.58     29.17 o
  -4  10  11      860.20      963.20     27.00 o
  -3  10  11     8263.38     8235.22     84.83 o
  -2  10  11      296.36      258.98     24.55 o
  -1  10  11     8600.17     8554.66     65.75 o
   0  10  11       20.32       19.82     18.58 o
   1  10  11     8047.50     7836.58    117.56 o
   2  10  11        3.29        4.38     26.90 o
   3  10  11     3202.40     3116.94     50.34 o
   4  10  11      681.64      696.26     39.00 o
   5  10  11     1272.25     1228.71     50.23 o
   6  10  11      311.80      289.58     44.39 o
   7  10  11     2251.24     2235.77     64.43 o
   8  10  11       19.48       32.66     44.82 o
   9  10  11     1295.69     1306.19     62.13 o
  10  10  11       64.08       77.87     58.01 o
  11  10  11     2225.58     2320.76     90.42 o
 -13  11  11       64.64       65.98     42.95 o
 -12  11  11       28.17        7.94     48.30 o
 -11  11  11      794.07      684.06     53.93 o
 -10  11  11       35.59       45.86     45.91 o
  -9  11  11     3549.25     3601.39     75.21 o
  -8  11  11      368.68      372.28     31.54 o
  -7  11  11     4855.19     5086.55     73.85 o
  -6  11  11      310.21      343.02     26.07 o
  -5  11  11     3354.01     3578.87     78.81 o
  -4  11  11        7.79       10.69     20.58 o
  -3  11  11     2282.69     2093.87     43.89 o
  -2  11  11      414.45      462.36     34.76 o
  -1  11  11      377.48      341.83     24.92 o
   0  11  11      743.40      837.70     30.22 o
   1  11  11     3842.86     4068.03     76.80 o
   2  11  11        3.67       38.43     29.45 o
   3  11  11     5397.36     5611.97     63.38 o
   4  11  11      595.21      619.29     52.88 o
   5  11  11     8225.25     7937.94    169.79 o
   6  11  11       37.13       35.20     41.45 o
   7  11  11     3954.50     3936.69     76.72 o
   8  11  11       11.41       11.75     45.60 o
   9  11  11      132.28       88.10     45.89 o
  10  11  11       20.85       22.95     57.21 o
  11  11  11       66.76       46.02     60.07 o
 -13  12  11     1171.01     1272.72    105.11 o
 -12  12  11      379.04      476.65    122.72 o
 -11  12  11     1222.60     1263.39     82.38 o
 -10  12  11      774.74      745.31     74.71 o
  -9  12  11      339.54      342.65     38.67 o
  -8  12  11       89.95       92.70     34.80 o
  -7  12  11     1945.57     1987.10     43.72 o
  -6  12  11     2777.23     2784.48     52.17 o
  -5  12  11     1065.20     1119.03     47.33 o
  -4  12  11     4453.41     4308.06    118.71 o
  -3  12  11      135.04      114.47     33.02 o
  -2  12  11     1633.58     1446.33     44.40 o
  -1  12  11      572.60      661.48     39.27 o
   0  12  11      998.11      942.79     44.12 o
   1  12  11     2329.08     2425.29     58.07 o
   2  12  11      549.63      536.18     57.29 o
   3  12  11     1004.92     1050.26     40.01 o
   4  12  11     3464.92     3448.80     62.87 o
   5  12  11      148.52      126.61     39.39 o
   6  12  11     1721.44     1818.21     73.47 o
   7  12  11      269.90      232.67     44.80 o
   8  12  11        0.46      -11.13     43.71 o
   9  12  11     1442.48     1471.95     72.44 o
  10  12  11       18.54       12.95     45.52 o
 -12  13  11     1774.34     1881.14     90.21 o
 -11  13  11      530.50      421.27     70.61 o
 -10  13  11     1083.23     1033.39     75.45 o
  -9  13  11      487.77      493.01     40.73 o
  -8  13  11      206.93      186.77     36.72 o
  -7  13  11     1485.39     1497.73     49.19 o
  -6  13  11      171.42      143.44     33.48 o
  -5  13  11     1154.98     1208.56     44.83 o
  -4  13  11     6416.55     6670.57    124.58 o
  -3  13  11     3523.56     3373.82     95.70 o
  -2  13  11     6948.18     6739.61     77.27 o
  -1  13  11     1745.76     1752.76     52.31 o
   0  13  11     4492.94     4467.63     70.87 o
   1  13  11      218.82      163.23     46.87 o
   2  13  11      929.33      974.53     64.26 o
   3  13  11     5125.21     4936.71     83.32 o
   4  13  11        0.28        5.07     50.99 o
   5  13  11     8103.10     8139.92    187.13 o
   6  13  11      414.83      379.94     59.02 o
   7  13  11      560.43      415.71     59.27 o
   8  13  11     1205.22     1207.09     72.68 o
   9  13  11      502.02      455.19     62.35 o
  10  13  11     1137.02     1146.65     72.65 o
 -12  14  11      138.33      101.85     93.22 o
 -11  14  11      585.13      560.31     70.04 o
 -10  14  11       88.43       56.98     60.11 o
  -9  14  11       41.55       39.78     36.80 o
  -8  14  11     1964.63     2028.44     59.15 o
  -7  14  11      115.12      123.74     37.38 o
  -6  14  11     2017.58     2010.89     50.62 o
  -5  14  11    13055.84    13013.57    239.90 o
  -4  14  11       47.03       61.27     36.15 o
  -3  14  11      487.58      523.25     42.47 o
  -2  14  11      163.23      129.82     39.03 o
  -1  14  11      935.78      911.42     48.05 o
   0  14  11     1904.61     1975.47     60.68 o
   1  14  11       26.04       35.23     48.32 o
   2  14  11     5226.46     5115.22     83.15 o
   3  14  11     2041.11     2024.51     78.68 o
   4  14  11     4743.65     4815.76     94.45 o
   5  14  11      136.35      117.66     55.40 o
   6  14  11     1458.43     1483.08     70.93 o
   7  14  11      107.54       62.46     53.09 o
   8  14  11     1150.07     1176.44     70.89 o
   9  14  11      564.23      503.25     64.79 o
  10  14  11       12.98       28.63     55.42 o
 -12  15  11     1042.54     1109.85    119.21 o
 -11  15  11        0.03      -53.35     59.78 o
 -10  15  11     2397.46     2416.02    131.28 o
  -9  15  11      316.74      314.10     40.65 o
  -8  15  11      284.26      254.44     40.99 o
  -7  15  11      618.07      623.10     44.49 o
  -6  15  11       24.58       25.18     33.50 o
  -5  15  11      502.85      528.95     42.30 o
  -4  15  11     1492.86     1428.57     49.80 o
  -3  15  11      741.65      736.47     45.03 o
  -2  15  11     3426.96     3294.42     65.22 o
  -1  15  11      122.40      186.77     46.15 o
   0  15  11     6638.55     7014.66     90.21 o
   1  15  11      813.71      828.55     76.39 o
   2  15  11     7060.81     7310.46     98.00 o
   3  15  11      382.61      273.15     62.41 o
   4  15  11      127.49       64.75     53.48 o
   5  15  11      332.49      294.80     55.87 o
   6  15  11     1499.87     1425.35     69.13 o
   7  15  11      245.51      265.28     55.29 o
   8  15  11     2387.01     2528.86     85.72 o
   9  15  11       95.54       84.41     58.05 o
 -11  16  11      440.09      314.23    102.46 o
 -10  16  11      220.01      193.75     60.93 o
  -9  16  11        3.62      -24.17     45.37 o
  -8  16  11     4012.59     4159.54     78.03 o
  -7  16  11        9.66       17.67     37.50 o
  -6  16  11      678.29      680.08     42.28 o
  -5  16  11     1262.11     1299.51     84.73 o
  -4  16  11     2459.24     2573.02     59.02 o
  -3  16  11        6.40       -5.55     40.10 o
  -2  16  11       78.91       83.32     43.47 o
  -1  16  11        0.51       41.85     45.75 o
   0  16  11      169.16      112.34     49.04 o
   1  16  11      412.93      534.14     56.12 o
   2  16  11     2959.98     3091.60     74.72 o
   3  16  11        6.30      -16.89     51.96 o
   4  16  11     2065.66     2239.52    107.91 o
   5  16  11      340.23      404.53     57.34 o
   6  16  11      944.11      966.80     65.08 o
   7  16  11      175.59      142.15     56.22 o
   8  16  11      744.82      758.98     66.47 o
   9  16  11        2.62      -20.01     55.79 o
 -11  17  11       29.82       55.15     92.24 o
 -10  17  11     1318.54     1174.55    117.67 o
  -9  17  11      135.35      120.78     59.87 o
  -8  17  11       68.78       60.00     39.35 o
  -7  17  11      726.83      689.21     45.48 o
  -6  17  11       50.30       85.78     33.16 o
  -5  17  11      513.46      555.82     43.58 o
  -4  17  11     1071.99     1033.86     49.49 o
  -3  17  11      513.98      479.07     43.44 o
  -2  17  11     3443.42     3453.58    116.83 o
  -1  17  11       19.30       28.98     46.29 o
   0  17  11     6528.50     6364.78    115.06 o
   1  17  11      621.55      659.14     55.67 o
   2  17  11      107.13       88.96     52.00 o
   3  17  11      681.97      722.81     67.71 o
   4  17  11       19.31       -5.86     58.95 o
   5  17  11     4667.65     4602.25    132.28 o
   6  17  11      516.74      451.25     57.62 o
   7  17  11      420.86      302.92     54.36 o
   8  17  11      264.89      248.03     60.57 o
  -9  18  11      167.13      169.83     85.99 o
  -8  18  11      769.28      709.09     55.38 o
  -7  18  11      232.88      168.36     40.33 o
  -6  18  11     3043.21     3141.30    100.71 o
  -5  18  11      397.75      365.27     43.33 o
  -4  18  11     1334.99     1272.10     55.74 o
  -3  18  11      517.06      532.52     46.26 o
  -2  18  11       90.45       64.93     41.69 o
  -1  18  11     1689.86     1919.99     82.39 o
   0  18  11      262.74      271.81     51.32 o
   1  18  11       62.88       83.67     52.05 o
   2  18  11     1970.32     1875.42     69.03 o
   3  18  11       10.44       -1.97     58.65 o
   4  18  11      624.73      730.16     66.93 o
   5  18  11       79.27      155.35     67.51 o
   6  18  11      450.15      470.53     89.42 o
   7  18  11      127.09      220.30     80.08 o
   8  18  11       93.05       36.85     80.29 o
  -8  19  11       11.80       29.94     46.57 o
  -7  19  11     2188.32     1966.48     86.59 o
  -6  19  11      215.08      205.92     51.20 o
  -5  19  11     1483.31     1351.86     54.13 o
  -4  19  11      869.35      856.33     50.31 o
  -3  19  11      498.71      359.89     44.09 o
  -2  19  11      532.83      513.29     49.30 o
  -1  19  11      125.32      144.93     45.95 o
   0  19  11      822.17      778.82     55.67 o
   1  19  11      536.50      515.11     54.38 o
   2  19  11       97.21       93.11     51.21 o
   3  19  11     1798.12     1901.31     89.44 o
   4  19  11      151.92      159.17     64.84 o
   5  19  11     1999.36     2158.76    123.38 o
   6  19  11      892.81      906.36     79.73 o
   7  19  11     2634.54     2776.45    127.62 o
  -8  20  11       73.10       59.93     48.35 o
  -7  20  11       54.92       82.13     49.56 o
  -6  20  11      780.86      688.65     58.33 o
  -5  20  11      866.70      903.88     49.36 o
  -4  20  11        4.61      -32.44     41.73 o
  -3  20  11      163.86      150.94     42.39 o
  -2  20  11      310.08      239.10     46.99 o
  -1  20  11     3827.35     3601.22     77.17 o
   0  20  11       59.94       38.44     45.35 o
   1  20  11     2649.30     2806.45     76.48 o
   2  20  11       50.43       25.65     57.87 o
   3  20  11       69.63       10.56     62.55 o
   4  20  11       56.99       25.90     66.64 o
   5  20  11       24.73       23.21     62.31 o
   6  20  11      115.48      104.69     64.70 o
  -8  21  11        8.07       28.35     59.14 o
  -7  21  11     2757.85     2908.91     98.59 o
  -6  21  11      125.00      108.07     49.94 o
  -5  21  11     3104.83     3147.22     91.30 o
  -4  21  11      157.43      101.83     44.97 o
  -3  21  11        4.40      -30.78     44.15 o
  -2  21  11      485.49      380.44     50.46 o
  -1  21  11      739.49      818.41     57.84 o
   0  21  11        9.21      -39.57     47.01 o
   1  21  11      101.39      119.42     52.92 o
   2  21  11      107.05       99.22     58.80 o
   3  21  11      962.70      947.42     74.48 o
   4  21  11      116.60       98.29     63.76 o
   5  21  11     1587.32     1715.10     89.01 o
  -7  22  11        2.10      -16.70     60.74 o
  -6  22  11      129.66      154.74     51.78 o
  -5  22  11      935.22      930.97     65.31 o
  -4  22  11      497.77      432.97     48.14 o
  -3  22  11      316.08      358.08     48.04 o
  -2  22  11       50.85       21.89     48.44 o
  -1  22  11      995.52     1067.29     59.91 o
   0  22  11       83.57       63.69     52.16 o
   1  22  11      671.53      634.90     60.03 o
   2  22  11       89.36       52.11     62.27 o
   3  22  11      752.69      601.30     97.05 o
   4  22  11      341.85      393.21     68.41 o
  -5  23  11      830.94      859.47     63.10 o
  -4  23  11      284.19      289.46     46.64 o
  -3  23  11       27.53       -1.57     46.02 o
  -2  23  11     1520.98     1510.67     64.90 o
  -1  23  11        0.06        1.56     50.24 o
   0  23  11      489.17      433.57     55.07 o
   1  23  11      313.79      309.85     66.58 o
   2  23  11      469.30      426.84     69.54 o
   3  23  11      733.54      700.25     74.74 o
  -3  24  11      461.69      486.57     52.86 o
  -2  24  11      221.64      195.10     51.25 o
  -1  24  11      551.93      727.44     60.18 o
   0  24  11      483.67      630.70     80.71 o
   1  24  11      222.52      234.01     60.12 o
 -14   0  12      472.76      387.90     75.19 o
 -12   0  12       24.25        5.01     77.81 o
 -10   0  12     2451.85     2451.67     94.96 o
  -8   0  12    12136.20    13003.99    149.93 o
  -6   0  12    28524.22    27848.04    679.57 o
  -4   0  12     6252.88     5957.66     83.02 o
  -2   0  12    22152.74    23770.64    150.58 o
   0   0  12     5195.94     5566.90     76.87 o
   2   0  12     1510.43     1278.20     39.20 o
   4   0  12    30299.09    30531.97    368.60 o
   6   0  12     1881.85     2104.11     73.02 o
   8   0  12      426.45      477.95    115.45 o
  10   0  12       79.73       12.97    111.62 o
  12   0  12      992.03     1057.99    137.06 o
 -15   1  12       31.18       37.07     52.66 o
 -14   1  12     1597.15     1594.37     68.52 o
 -13   1  12       18.42      -31.97     49.80 o
 -12   1  12     4015.11     4218.68     83.76 o
 -11   1  12        0.30      -40.15     53.68 o
 -10   1  12     3836.29     3850.06     77.75 o
  -9   1  12      504.43      550.59     51.23 o
  -8   1  12      723.55      707.14     50.37 o
  -7   1  12     3251.81     3360.27     77.07 o
  -6   1  12     3599.35     3050.82    176.33 o
  -5   1  12     1121.81     1106.67     33.92 o
  -4   1  12     8519.63     8732.13     69.04 o
  -3   1  12     1612.40     1666.75     37.39 o
  -2   1  12     8843.16     8637.75     67.93 o
  -1   1  12      319.85      371.97     32.47 o
   0   1  12     2319.11     1899.23     31.44 o
   1   1  12     2054.38     1992.80     36.86 o
   2   1  12       21.73       27.06     18.32 o
   3   1  12      291.78      335.54     21.67 o
   4   1  12      357.80      404.14     32.31 o
   5   1  12     1476.95     1473.16     46.99 o
   6   1  12      322.84      302.37     35.94 o
   7   1  12       69.64       25.68     34.27 o
   8   1  12     8526.15     9286.33    190.37 o
   9   1  12      190.07      224.25     82.52 o
  10   1  12     1309.56     1386.81    102.28 o
  11   1  12       11.84       21.81     84.85 o
  12   1  12      527.50      486.24     94.25 o
 -14   2  12      310.67      232.21     52.87 o
 -13   2  12     1936.37     2014.77     69.57 o
 -12   2  12      337.36      213.41     51.30 o
 -11   2  12      329.70      270.63     53.09 o
 -10   2  12     5010.34     4849.46     83.89 o
  -9   2  12      106.87       90.71     47.61 o
  -8   2  12     6935.11     7285.94     83.42 o
  -7   2  12      169.56      126.77     31.85 o
  -6   2  12     9654.25     9773.10    105.65 o
  -5   2  12     1576.39     1692.03     38.98 o
  -4   2  12     6012.97     6191.94     87.46 o
  -3   2  12     6795.42     6331.50     83.04 o
  -2   2  12     3322.93     3169.92     33.04 o
  -1   2  12    15818.38    15783.60     74.57 o
   0   2  12     7300.59     7034.57     55.03 o
   1   2  12     7773.86     7812.76     62.25 o
   2   2  12     3578.78     3315.43     34.90 o
   3   2  12      253.25      185.20     19.30 o
   4   2  12     9675.44     9358.80     66.49 o
   5   2  12     1294.10     1298.22     40.59 o
   6   2  12     3200.89     3331.97     91.38 o
   7   2  12      357.94      413.46     38.15 o
   8   2  12     1489.22     1539.72     65.29 o
   9   2  12      571.19      645.77     86.67 o
  10   2  12      342.26      346.21     84.86 o
  11   2  12     1113.64     1182.47     99.65 o
  12   2  12      262.64      219.24     87.59 o
 -14   3  12      982.02     1015.93     62.70 o
 -13   3  12        3.79        2.98     49.55 o
 -12   3  12     1948.28     1846.44     65.90 o
 -11   3  12     1022.79      933.63     58.71 o
 -10   3  12       65.13      -20.60     49.95 o
  -9   3  12     1394.25     1363.51     55.40 o
  -8   3  12       54.48       74.14     27.80 o
  -7   3  12     7848.60     7941.52     73.71 o
  -6   3  12      365.93      357.40     47.46 o
  -5   3  12     2703.14     2530.57     86.91 o
  -4   3  12     3166.24     2977.53     52.08 o
  -3   3  12       11.89       26.34      8.09 o
  -2   3  12     5442.32     5761.53     51.33 o
  -1   3  12     4876.43     5029.37     48.77 o
   0   3  12    10108.54    10153.72     60.60 o
   1   3  12    20648.88    20557.29    227.67 o
   2   3  12     4962.68     4812.55     42.74 o
   3   3  12     2879.82     2746.35     32.86 o
   4   3  12        3.81        9.32     25.80 o
   5   3  12     3742.59     3776.87     58.47 o
   6   3  12     1857.63     1857.08     44.89 o
   7   3  12     1860.90     1954.61     54.38 o
   8   3  12     2404.58     2360.80     75.31 o
   9   3  12      682.62      738.82     91.35 o
  10   3  12     1208.27     1166.37     97.79 o
  11   3  12      220.11      173.07     84.09 o
  12   3  12      122.01      141.93     80.95 o
 -14   4  12       63.73       51.11     52.93 o
 -13   4  12     2571.43     2336.96    108.04 o
 -12   4  12      156.69       69.66     48.46 o
 -11   4  12     1976.08     2118.88     67.34 o
 -10   4  12     1511.92     1508.72     60.75 o
  -9   4  12     2759.41     2865.64     66.74 o
  -8   4  12      297.89      249.42     28.37 o
  -7   4  12      169.98      169.20     15.15 o
  -6   4  12      889.68      851.20     19.21 o
  -5   4  12     4689.96     4736.31     74.30 o
  -4   4  12      203.94      206.50     11.72 o
  -3   4  12     9583.23     9818.96     63.21 o
  -2   4  12     1653.83     2072.25     41.12 o
  -1   4  12     4881.41     4695.61     53.58 o
   0   4  12       26.56       23.19     25.99 o
   1   4  12     4314.85     4393.58     37.48 o
   2   4  12     1964.21     1911.09     34.14 o
   3   4  12     2774.37     2880.52     56.80 o
   4   4  12      322.97      299.27     27.89 o
   5   4  12      180.85      196.83     31.51 o
   6   4  12        3.35        9.69     30.97 o
   7   4  12     9303.79     9638.21    104.06 o
   8   4  12      282.89      278.20     47.24 o
   9   4  12     2113.87     1946.62    134.85 o
  10   4  12       65.84       33.67     76.79 o
  11   4  12     1249.15     1153.23     98.03 o
  12   4  12       15.91        6.71     83.90 o
 -14   5  12      285.24      331.76     58.32 o
 -13   5  12       53.23       63.48     50.56 o
 -12   5  12       67.36       28.00     49.64 o
 -11   5  12     2187.50     2166.73     67.16 o
 -10   5  12      177.07      109.87     47.58 o
  -9   5  12     3370.48     3376.57     68.98 o
  -8   5  12       48.29       55.90     27.82 o
  -7   5  12     3834.08     3965.54     60.53 o
  -6   5  12      431.04      450.57     18.40 o
  -5   5  12     3984.18     4055.12     45.51 o
  -4   5  12     1431.58     1407.31     31.98 o
  -3   5  12     3860.28     3998.75     34.98 o
  -2   5  12     4288.70     4318.10     43.01 o
  -1   5  12       36.44        2.19     19.19 o
   0   5  12       36.41        0.76     20.38 o
   1   5  12     5394.43     4999.91     60.75 o
   2   5  12      300.85      298.54     17.50 o
   3   5  12    14767.23    14843.18    142.22 o
   4   5  12      884.85      917.92     32.82 o
   5   5  12     5489.07     5738.08     81.84 o
   6   5  12        1.16      -30.41     30.41 o
   7   5  12     2036.18     2179.33     63.90 o
   8   5  12      365.75      271.75     47.26 o
   9   5  12       14.68       14.31     59.20 o
  10   5  12       13.53       10.94     73.55 o
  11   5  12      641.02      625.43     87.84 o
  12   5  12        9.69      -13.40     81.19 o
 -14   6  12      290.44      274.94     53.80 o
 -13   6  12     2931.69     3038.88    153.16 o
 -12   6  12       12.96      -29.74     46.26 o
 -11   6  12     1585.87     1639.58     67.16 o
 -10   6  12      131.79      102.35     47.38 o
  -9   6  12     1856.12     1884.58     59.74 o
  -8   6  12     3317.25     3118.99     48.28 o
  -7   6  12      635.38      643.42     21.95 o
  -6   6  12      351.71      343.60     18.81 o
  -5   6  12     5694.00     5561.82     58.10 o
  -4   6  12      769.83      794.91     21.88 o
  -3   6  12    23941.72    25148.08     86.75 o
  -2   6  12      706.76      810.40     23.71 o
  -1   6  12    13290.62    13265.82     71.50 o
   0   6  12     1033.88      942.87     26.32 o
   1   6  12     7965.67     7759.75     49.20 o
   2   6  12     4786.23     5042.72     72.54 o
   3   6  12     5926.60     5872.72     63.87 o
   4   6  12     2548.07     2646.08     43.50 o
   5   6  12     1777.90     1622.69     42.93 o
   6   6  12       12.70       33.40     30.46 o
   7   6  12     2494.84     2291.08     63.76 o
   8   6  12       78.74       46.39     43.66 o
   9   6  12     3003.00     3014.25     74.00 o
  10   6  12       18.99       17.87     64.17 o
  11   6  12     2994.33     3131.75    131.72 o
 -14   7  12      570.08      596.56     55.77 o
 -13   7  12       18.04       14.30     49.56 o
 -12   7  12      545.13      441.18     51.48 o
 -11   7  12      137.72      108.61     44.94 o
 -10   7  12     4178.71     4304.90     77.43 o
  -9   7  12     2279.52     2442.94     74.76 o
  -8   7  12      301.93      304.13     25.11 o
  -7   7  12     2683.81     2787.24     38.87 o
  -6   7  12      329.54      338.05     20.29 o
  -5   7  12     3702.46     3740.12     39.99 o
  -4   7  12     1872.70     1930.30     33.59 o
  -3   7  12     2996.89     2992.64     36.56 o
  -2   7  12     2868.46     2910.25     46.02 o
  -1   7  12        1.32      -16.88     21.24 o
   0   7  12     4102.77     4189.56     63.52 o
   1   7  12     8106.95     8035.14     73.39 o
   2   7  12       28.73       50.17     25.83 o
   3   7  12     7156.81     7221.63     93.25 o
   4   7  12       45.16       59.31     27.99 o
   5   7  12     4027.58     4011.59     91.55 o
   6   7  12     2067.89     2061.66     58.99 o
   7   7  12      454.77      441.47     48.66 o
   8   7  12     1592.45     1728.35     62.31 o
   9   7  12      202.09      156.71     48.89 o
  10   7  12      428.03      431.51     69.94 o
  11   7  12      613.59      648.01     85.16 o
 -14   8  12       58.97       38.11     48.91 o
 -13   8  12     1592.32     1579.22     66.31 o
 -12   8  12      269.19      222.83     48.39 o
 -11   8  12      428.25      431.03     49.19 o
 -10   8  12     1630.53     1754.68     66.15 o
  -9   8  12     3449.67     3400.95     68.85 o
  -8   8  12     6688.42     6873.71    124.37 o
  -7   8  12       31.61       34.53     20.25 o
  -6   8  12     6111.40     6221.19     61.58 o
  -5   8  12      379.81      344.00     20.27 o
  -4   8  12       17.18        2.56     19.23 o
  -3   8  12     5454.64     5647.70     99.68 o
  -2   8  12      529.36      528.76     24.21 o
  -1   8  12     1767.14     1614.64     38.34 o
   0   8  12     1433.81     1457.02     33.74 o
   1   8  12       25.04       42.67     22.17 o
   2   8  12    13838.54    13302.31     98.84 o
   3   8  12      133.59      162.64     31.36 o
   4   8  12     5708.23     5602.11     74.00 o
   5   8  12        0.45      -10.69     38.17 o
   6   8  12     2028.59     1827.89     57.64 o
   7   8  12      916.14      913.79     54.27 o
   8   8  12      104.75      131.06     46.81 o
   9   8  12     1106.28     1093.46     59.44 o
  10   8  12        0.84       -1.39     63.35 o
  11   8  12      568.17      567.30     70.31 o
 -14   9  12      872.69      861.40     58.60 o
 -13   9  12      400.55      265.19     49.73 o
 -12   9  12      555.82      520.80     52.19 o
 -11   9  12      955.69      875.90     54.12 o
 -10   9  12     3926.71     3857.23     84.21 o
  -9   9  12      934.14      930.10     50.66 o
  -8   9  12     1335.53     1302.01     56.34 o
  -7   9  12     1277.77     1293.49     32.58 o
  -6   9  12      201.93      208.12     22.01 o
  -5   9  12     2042.96     2047.93     32.02 o
  -4   9  12     5919.73     6026.98     57.77 o
  -3   9  12       49.45       27.24     21.78 o
  -2   9  12    14346.87    15247.77     86.56 o
  -1   9  12      548.04      573.91     25.60 o
   0   9  12     8558.01     8607.72     74.95 o
   1   9  12      859.27      845.15     38.86 o
   2   9  12      460.28      427.00     31.12 o
   3   9  12      872.59      817.37     37.33 o
   4   9  12       12.87       28.49     33.97 o
   5   9  12       26.63       -6.18     39.38 o
   6   9  12      427.81      378.15     46.91 o
   7   9  12       21.48       13.09     45.04 o
   8   9  12     4967.43     4987.67     86.97 o
   9   9  12      202.73      159.73     48.38 o
  10   9  12     2411.94     2550.57     98.63 o
  11   9  12       52.86       49.15     64.90 o
 -13  10  12       61.45       61.13     47.78 o
 -12  10  12       54.27       -2.68     44.74 o
 -11  10  12       11.97        2.65     43.59 o
 -10  10  12     5630.86     5946.51     98.83 o
  -9  10  12      241.10      292.41     48.03 o
  -8  10  12     5404.37     5576.39     76.14 o
  -7  10  12      231.48      210.27     25.33 o
  -6  10  12     7974.06     8261.77     78.76 o
  -5  10  12      193.65      148.75     21.96 o
  -4  10  12     1316.55     1358.92     30.42 o
  -3  10  12      606.73      591.94     28.50 o
  -2  10  12     1231.27     1262.09     32.37 o
  -1  10  12       79.92       82.70     22.41 o
   0  10  12      448.39      391.17     33.63 o
   1  10  12        0.66        3.71     42.37 o
   2  10  12     3086.66     3129.62     60.72 o
   3  10  12        1.13        1.50     30.94 o
   4  10  12    11304.87    11393.82    227.97 o
   5  10  12       30.78        7.23     39.79 o
   6  10  12     5776.75     5818.16    124.71 o
   7  10  12      123.02       70.29     44.92 o
   8  10  12       80.53       58.39     46.12 o
   9  10  12      385.89      392.68     51.41 o
  10  10  12      262.66      276.91     61.51 o
  11  10  12        3.64        0.85     58.74 o
 -13  11  12        2.71      -61.53     61.53 o
 -12  11  12     2251.17     2162.45     66.30 o
 -11  11  12       80.15       47.46     47.52 o
 -10  11  12      408.08      398.75     49.60 o
  -9  11  12      444.39      368.97     48.77 o
  -8  11  12      640.00      601.20     32.33 o
  -7  11  12      102.66      106.82     24.94 o
  -6  11  12     6688.23     7008.62     68.82 o
  -5  11  12      169.67      163.07     23.22 o
  -4  11  12    11778.07    12070.88    100.26 o
  -3  11  12      304.73      262.79     32.25 o
  -2  11  12     2798.94     2816.65     43.63 o
  -1  11  12       21.70       -7.76     22.39 o
   0  11  12     1025.24      984.47     42.64 o
   1  11  12        4.83       22.32     44.06 o
   2  11  12     3218.24     3341.97     60.56 o
   3  11  12      213.83      247.04     33.47 o
   4  11  12      176.30      175.73     36.77 o
   5  11  12       28.01       33.90     42.34 o
   6  11  12     1123.04     1178.72     55.40 o
   7  11  12       30.55       55.32     44.76 o
   8  11  12     2485.26     2415.81     69.40 o
   9  11  12       24.52       22.03     45.20 o
  10  11  12     2164.33     2140.85     85.40 o
 -13  12  12      577.99      573.76     63.20 o
 -12  12  12      104.36       84.62     55.51 o
 -11  12  12      446.79      508.57     78.31 o
 -10  12  12      885.01      919.88     74.38 o
  -9  12  12      506.81      402.46     67.56 o
  -8  12  12     2072.18     2141.64     63.37 o
  -7  12  12      224.69      176.35     31.38 o
  -6  12  12     6988.28     7407.09     90.21 o
  -5  12  12       28.82       17.95     29.95 o
  -4  12  12      927.03      952.72     40.11 o
  -3  12  12     2021.23     2022.22     48.89 o
  -2  12  12        4.19       -6.41     26.57 o
  -1  12  12     1445.52     1467.31     42.65 o
   0  12  12      103.86       53.21     37.68 o
   1  12  12     6804.20     6780.00    100.11 o
   2  12  12       75.81       70.28     52.82 o
   3  12  12        0.06       -2.46     44.03 o
   4  12  12     6861.69     7043.18     98.35 o
   5  12  12      455.46      395.28     45.56 o
   6  12  12     1009.09      937.46     50.47 o
   7  12  12     1929.41     1922.86     74.03 o
   8  12  12        4.33        9.11     44.07 o
   9  12  12       96.15       82.74     60.39 o
  10  12  12       58.61       22.43     70.74 o
 -12  13  12      282.83      210.79     67.96 o
 -11  13  12      253.76      140.24     67.12 o
 -10  13  12       60.27       10.74     63.84 o
  -9  13  12     1191.84     1099.96     76.50 o
  -8  13  12      313.72      323.84     38.68 o
  -7  13  12      967.78     1045.67     40.30 o
  -6  13  12     2238.77     2257.54     54.00 o
  -5  13  12      660.34      633.09     39.28 o
  -4  13  12     1148.14     1101.29     43.70 o
  -3  13  12     1768.66     1704.63     49.18 o
  -2  13  12      248.02      193.01     38.71 o
  -1  13  12      501.83      419.24     41.82 o
   0  13  12     1896.12     1773.44     54.90 o
   1  13  12      639.58      676.12     50.09 o
   2  13  12      390.92      314.74     58.31 o
   3  13  12     2066.29     1935.13    101.10 o
   4  13  12      206.88      115.57     54.94 o
   5  13  12     1854.86     1879.07     74.77 o
   6  13  12      437.38      341.17     56.07 o
   7  13  12      252.24      254.42     57.28 o
   8  13  12     1041.74     1079.93     70.08 o
   9  13  12       27.67       35.73     55.59 o
  10  13  12      334.95      341.47     63.07 o
 -12  14  12       12.27      -33.14     75.33 o
 -11  14  12     1364.42     1323.82     81.85 o
 -10  14  12      150.75      183.52     65.78 o
  -9  14  12     1399.51     1388.75     80.80 o
  -8  14  12     1771.03     1911.40     67.22 o
  -7  14  12       46.08       67.45     36.37 o
  -6  14  12       80.38       89.03     33.31 o
  -5  14  12     2124.64     2226.34     73.12 o
  -4  14  12     1005.20      978.25     44.99 o
  -3  14  12     6173.87     6107.21     77.13 o
  -2  14  12      200.40      187.37     39.79 o
  -1  14  12     3171.84     3199.10     64.42 o
   0  14  12      111.48      110.19     44.01 o
   1  14  12     5167.34     4920.51     80.71 o
   2  14  12     1334.19     1190.81     60.33 o
   3  14  12       14.43      -25.21     61.79 o
   4  14  12      368.46      316.26     71.42 o
   5  14  12     1301.70     1195.85     66.61 o
   6  14  12      292.98      224.47     59.21 o
   7  14  12      253.33      274.06     58.66 o
   8  14  12      111.89       12.94     56.51 o
   9  14  12      342.62      358.33     61.90 o
 -12  15  12        7.85      -44.54     97.86 o
 -11  15  12      124.97       68.33     61.12 o
 -10  15  12      565.38      439.65    107.78 o
  -9  15  12     1718.83     1763.87     86.63 o
  -8  15  12      221.64      211.77     39.03 o
  -7  15  12     9764.38    10438.89    179.24 o
  -6  15  12        4.50      -10.04     32.89 o
  -5  15  12      841.08      894.31     44.56 o
  -4  15  12        9.78       14.59     37.46 o
  -3  15  12      501.14      476.26     42.88 o
  -2  15  12      537.61      452.45     43.51 o
  -1  15  12     1070.62     1012.94     51.86 o
   0  15  12      171.02      268.94     47.96 o
   1  15  12     1204.12     1307.81     65.70 o
   2  15  12      546.71      496.34     54.72 o
   3  15  12     2314.42     2093.68     83.46 o
   4  15  12      142.51       75.13     81.50 o
   5  15  12     1582.83     1660.02     73.43 o
   6  15  12       58.17       16.50     56.09 o
   7  15  12     1003.47      988.04     68.32 o
   8  15  12      203.77      162.64     55.65 o
   9  15  12       29.66       18.36     57.74 o
 -11  16  12     1950.40     2083.67     93.05 o
 -10  16  12       28.60       47.67     61.82 o
  -9  16  12       33.70       17.42     61.07 o
  -8  16  12       56.06       74.21     37.40 o
  -7  16  12       98.04      163.15     38.48 o
  -6  16  12     1641.40     1641.99     50.74 o
  -5  16  12     2820.46     2892.91     70.87 o
  -4  16  12       13.19       27.94     38.80 o
  -3  16  12     5099.08     5088.54     92.50 o
  -2  16  12      150.55      113.22     41.78 o
  -1  16  12     2410.69     2472.65     67.29 o
   0  16  12       26.13       23.95     48.16 o
   1  16  12      130.99      137.02     50.17 o
   2  16  12       24.48       71.06     52.51 o
   3  16  12      965.16      905.53     60.58 o
   4  16  12      317.49      322.20     78.57 o
   5  16  12      157.99      176.54     56.02 o
   6  16  12      502.64      433.08     60.34 o
   7  16  12      176.88      139.88     55.63 o
   8  16  12       11.08      -31.50     54.25 o
 -10  17  12        7.11      -14.45     58.82 o
  -9  17  12     2149.23     2306.06     92.65 o
  -8  17  12      353.23      345.81     51.28 o
  -7  17  12     1389.78     1429.49     52.00 o
  -6  17  12      647.26      653.49     42.06 o
  -5  17  12     3156.41     2994.52     86.08 o
  -4  17  12     1848.62     1796.76     56.05 o
  -3  17  12       51.56       35.62     41.20 o
  -2  17  12      342.56      306.81     45.43 o
  -1  17  12       25.76      -20.25     45.46 o
   0  17  12     1809.22     1752.38     63.73 o
   1  17  12     3940.58     3911.97     81.11 o
   2  17  12      177.34      139.90     52.29 o
   3  17  12     4208.67     4292.87    106.81 o
   4  17  12      580.92      625.36     67.47 o
   5  17  12     1854.94     1841.89    111.39 o
   6  17  12      110.15       90.59     53.48 o
   7  17  12      226.01      213.29     56.94 o
   8  17  12      128.71      108.75     55.94 o
  -9  18  12      264.30      174.38     65.73 o
  -8  18  12     1937.99     2168.72     91.88 o
  -7  18  12       21.95       -1.77     38.42 o
  -6  18  12     1108.06     1142.02     80.92 o
  -5  18  12      864.78      874.51     49.21 o
  -4  18  12      986.32      992.73     51.43 o
  -3  18  12     1299.16     1367.68     54.91 o
  -2  18  12      122.47       43.68     44.44 o
  -1  18  12     2447.60     2462.29     67.29 o
   0  18  12      221.83      269.09     50.68 o
   1  18  12     2097.97     2164.96     76.07 o
   2  18  12      892.78      959.07     59.84 o
   3  18  12      121.41       71.98     58.70 o
   4  18  12        7.03       33.06     60.83 o
   5  18  12      714.29      671.88     66.60 o
   6  18  12     1618.33     1514.42     99.75 o
   7  18  12     1041.04     1197.03    101.16 o
  -9  19  12      916.92      853.68    107.97 o
  -8  19  12      224.13      171.95     96.45 o
  -7  19  12      332.27      373.85     51.80 o
  -6  19  12      905.82      795.52     71.42 o
  -5  19  12     1234.40     1188.41     52.33 o
  -4  19  12      200.25      141.52     40.34 o
  -3  19  12      107.91       68.27     42.88 o
  -2  19  12      907.12      869.97     52.56 o
  -1  19  12       10.24       26.60     45.28 o
   0  19  12     1627.02     1680.36     65.19 o
   1  19  12      704.47      656.40     58.45 o
   2  19  12      512.79      505.84     59.02 o
   3  19  12      611.98      699.82     69.28 o
   4  19  12      426.30      431.04     63.97 o
   5  19  12      825.88      943.88     78.20 o
   6  19  12      147.25      138.69     68.88 o
   7  19  12       86.43       88.71     81.77 o
  -8  20  12     1587.16     1704.73    125.73 o
  -7  20  12      470.70      479.84     53.77 o
  -6  20  12     3210.32     3226.00     82.96 o
  -5  20  12      143.42      139.06     43.29 o
  -4  20  12      659.54      590.54     48.28 o
  -3  20  12      120.08      104.24     45.78 o
  -2  20  12      375.66      356.07     48.95 o
  -1  20  12       14.27       27.05     45.41 o
   0  20  12      278.83      302.45     53.81 o
   1  20  12      226.87      220.95     53.49 o
   2  20  12     1613.31     1581.98     71.55 o
   3  20  12      159.89      148.58     63.70 o
   4  20  12     1220.32     1305.74     76.10 o
   5  20  12        1.33        7.53     64.62 o
   6  20  12     2514.75     2441.08    100.26 o
  -7  21  12        2.75       38.55     50.56 o
  -6  21  12      522.50      476.80     58.17 o
  -5  21  12      286.98      290.71     44.87 o
  -4  21  12      616.97      664.70     49.79 o
  -3  21  12      456.63      381.12     49.04 o
  -2  21  12     1548.95     1725.59     64.02 o
  -1  21  12       44.35       27.71     46.13 o
   0  21  12     1040.10     1018.59     60.82 o
   1  21  12      466.55      461.66     57.92 o
   2  21  12      744.14      694.21     71.40 o
   3  21  12      131.32      170.89     65.27 o
   4  21  12        7.03        0.31     63.88 o
   5  21  12      529.05      591.29     74.09 o
  -6  22  12     2075.87     2044.13    122.34 o
  -5  22  12      171.19      233.24     53.68 o
  -4  22  12      469.28      432.23     49.38 o
  -3  22  12      836.42      864.52     54.55 o
  -2  22  12      309.83      295.36     52.11 o
  -1  22  12      366.53      295.72     50.83 o
   0  22  12       26.08       38.23     49.54 o
   1  22  12      232.82      333.21     54.83 o
   2  22  12      832.99      928.78     76.77 o
   3  22  12       88.04       69.45     89.70 o
   4  22  12     1500.60     1704.40     90.06 o
  -5  23  12      515.87      558.11     59.27 o
  -4  23  12     1041.49      918.13     57.54 o
  -3  23  12       26.34       -8.84     45.98 o
  -2  23  12      494.12      418.19     52.07 o
  -1  23  12      334.75      384.07     56.78 o
   0  23  12     1186.35     1230.52     66.35 o
   1  23  12      511.73      520.54     66.60 o
   2  23  12      628.65      596.39     73.51 o
  -1  24  12     2481.56     2764.51     79.81 o
 -13   0  13     3069.88     3194.09    114.56 o
 -11   0  13      687.99      827.44     83.01 o
  -9   0  13       84.36       76.97     70.14 o
  -7   0  13     3958.76     3926.92     78.23 o
  -5   0  13    12181.09    11806.35    152.61 o
  -3   0  13    20668.78    20778.53    149.03 o
  -1   0  13    13504.00    12905.75    125.67 o
   1   0  13     3180.28     2683.49     59.02 o
   3   0  13     3025.04     2956.52     57.15 o
   5   0  13     4332.98     4432.24     93.94 o
   7   0  13     1696.29     1528.97     99.42 o
   9   0  13     6769.66     7635.05    227.05 o
  11   0  13        5.34       -4.30    113.47 o
 -14   1  13      170.65      195.15     56.19 o
 -13   1  13       15.49      -38.02     51.87 o
 -12   1  13       24.59       21.12     52.79 o
 -11   1  13     4399.59     4266.54     96.75 o
 -10   1  13     1291.95     1252.87     62.25 o
  -9   1  13     7547.09     7955.98     92.48 o
  -8   1  13     1018.41      982.37     50.94 o
  -7   1  13    10780.48    11007.19    104.37 o
  -6   1  13       17.94       32.06     30.21 o
  -5   1  13     8248.83     8066.26    104.14 o
  -4   1  13      508.11      478.87     30.74 o
  -3   1  13     1307.49     1392.10     38.12 o
  -2   1  13     4844.59     5152.55    107.02 o
  -1   1  13     2773.23     2589.30     74.94 o
   0   1  13     1802.87     1630.56     38.23 o
   1   1  13     8959.05     8807.12     58.03 o
   2   1  13      559.55      576.04     24.37 o
   3   1  13    14356.19    13823.45    116.80 o
   4   1  13      487.83      501.97     32.32 o
   5   1  13     3760.65     3904.16     63.58 o
   6   1  13       25.25        9.62     36.97 o
   7   1  13       25.68       16.65     35.23 o
   8   1  13     2082.77     2033.60    103.57 o
   9   1  13      452.44      642.75     89.71 o
  10   1  13      346.55      350.65     83.86 o
  11   1  13     1916.41     1934.94    114.10 o
  12   1  13        7.23       19.31     84.49 o
 -14   2  13       21.29      -42.22     54.17 o
 -13   2  13     1702.41     1777.79     76.98 o
 -12   2  13      517.88      513.84     55.86 o
 -11   2  13     1513.37     1434.87     63.31 o
 -10   2  13     3458.66     3475.16     76.23 o
  -9   2  13      269.69      267.92     49.68 o
  -8   2  13     1189.20     1107.15     39.04 o
  -7   2  13      433.19      500.12     40.92 o
  -6   2  13     2833.68     2759.75     93.98 o
  -5   2  13     4885.65     5008.57     58.85 o
  -4   2  13     1626.75     1691.14     65.73 o
  -3   2  13    10578.04    10600.38    119.99 o
  -2   2  13      143.44      160.83     17.17 o
  -1   2  13     7887.50     7331.73     53.00 o
   0   2  13     1714.11     1746.63     32.33 o
   1   2  13        8.05       37.22     19.15 o
   2   2  13      796.58      801.11     24.77 o
   3   2  13     2131.47     2267.78     43.75 o
   4   2  13     3096.11     2953.66     43.92 o
   5   2  13      167.93      167.27     33.65 o
   6   2  13     3710.16     3955.70     66.36 o
   7   2  13     2961.01     2993.23     61.28 o
   8   2  13     1630.48     1615.81     68.77 o
   9   2  13     5888.35     5980.28    224.76 o
  10   2  13       41.42       13.03     83.97 o
  11   2  13       10.47       18.90     86.01 o
 -14   3  13     1396.83     1303.46     67.37 o
 -13   3  13        0.66      -19.89     53.20 o
 -12   3  13     1060.70     1171.95     60.88 o
 -11   3  13      446.64      361.27     54.02 o
 -10   3  13      227.65      178.60     50.18 o
  -9   3  13     3632.57     3575.15     70.73 o
  -8   3  13       76.26       76.37     29.84 o
  -7   3  13     1878.90     1893.61     47.43 o
  -6   3  13       41.38      -14.06     34.92 o
  -5   3  13      655.04      632.46     33.39 o
  -4   3  13     7492.05     7100.99    127.95 o
  -3   3  13      929.05     1004.71     31.31 o
  -2   3  13    27766.62    27686.41    122.04 o
  -1   3  13       82.50       64.95     19.15 o
   0   3  13     7871.50     8345.76     59.83 o
   1   3  13     2931.78     2950.72     49.91 o
   2   3  13     1693.04     1765.71     34.65 o
   3   3  13      124.63      102.74     19.35 o
   4   3  13     1054.34     1026.30     33.08 o
   5   3  13     2946.86     2983.18     52.69 o
   6   3  13     1729.09     1812.32     48.85 o
   7   3  13      773.85      801.55     44.83 o
   8   3  13     4983.54     5192.66    104.86 o
   9   3  13       26.54       23.17     78.64 o
  10   3  13      504.51      491.15     88.88 o
  11   3  13      275.36      248.54     80.38 o
 -14   4  13       55.46       20.77     52.83 o
 -13   4  13      283.59      281.99     52.67 o
 -12   4  13      551.11      468.95     51.86 o
 -11   4  13      962.35      891.69     56.23 o
 -10   4  13     1938.63     1821.56     64.14 o
  -9   4  13      375.93      353.42     48.34 o
  -8   4  13     6570.70     6789.80     67.28 o
  -7   4  13       35.52       64.93     29.89 o
  -6   4  13     6463.57     6383.74    128.03 o
  -5   4  13      895.26      904.76     41.35 o
  -4   4  13      376.77      348.54     16.13 o
  -3   4  13     2717.32     2711.72     32.54 o
  -2   4  13      350.00      369.75     22.17 o
  -1   4  13      822.53      904.52     31.31 o
   0   4  13    11666.99    11135.11    128.37 o
   1   4  13      340.36      325.81     20.03 o
   2   4  13    12719.02    12395.96    115.86 o
   3   4  13      163.85      164.04     18.52 o
   4   4  13     2564.13     2440.67     41.93 o
   5   4  13      308.95      341.95     35.15 o
   6   4  13     4435.71     4647.77     63.59 o
   7   4  13     1611.64     1591.96     60.81 o
   8   4  13      410.83      376.38     53.92 o
   9   4  13      634.85      682.11     84.58 o
  10   4  13      374.31      343.08     85.74 o
  11   4  13      121.04       56.30     83.27 o
 -14   5  13     3453.12     3762.27     87.57 o
 -13   5  13      147.17      103.29     52.15 o
 -12   5  13     2783.62     2794.85     74.00 o
 -11   5  13      261.78      159.31     50.26 o
 -10   5  13      503.09      441.91     52.30 o
  -9   5  13     2366.04     2057.69     61.55 o
  -8   5  13     1306.60     1297.73     39.32 o
  -7   5  13       62.45       74.52     30.01 o
  -6   5  13     1857.48     1888.41     42.42 o
  -5   5  13     2392.14     2580.57     43.42 o
  -4   5  13     9706.07     9663.63    110.95 o
  -3   5  13       97.81       78.07     13.87 o
  -2   5  13     7998.26     8256.70    103.76 o
  -1   5  13       17.13        2.44     20.64 o
   0   5  13     5762.15     5289.30     48.89 o
   1   5  13      951.96      958.35     25.27 o
   2   5  13     1395.72     1367.18     26.10 o
   3   5  13       40.18       33.52     27.29 o
   4   5  13      830.81      724.94     32.66 o
   5   5  13      318.89      303.91     34.57 o
   6   5  13     1179.29     1184.98     42.73 o
   7   5  13     1070.61     1012.43     54.03 o
   8   5  13     2162.87     2159.02     78.59 o
   9   5  13      115.93      223.88     75.02 o
  10   5  13     3267.50     3525.06    156.88 o
  11   5  13       90.97      104.84     81.77 o
 -14   6  13      245.67      204.94     53.93 o
 -13   6  13        0.64      -49.26     49.26 o
 -12   6  13      711.05      611.78     53.90 o
 -11   6  13      140.40      112.81     48.55 o
 -10   6  13     4214.64     4227.92     78.15 o
  -9   6  13      109.45      103.58     45.83 o
  -8   6  13      578.13      691.73     34.80 o
  -7   6  13       43.05       31.00     30.94 o
  -6   6  13    12507.84    13222.73    102.05 o
  -5   6  13     1502.95     1479.13     36.41 o
  -4   6  13     2326.35     2310.68     30.17 o
  -3   6  13     1515.58     1578.42     35.51 o
  -2   6  13      181.70      222.32     19.29 o
  -1   6  13      273.49      247.07     29.58 o
   0   6  13     6737.03     6651.36     59.50 o
   1   6  13     1870.06     1807.23     29.88 o
   2   6  13     2824.10     2779.22     53.20 o
   3   6  13       25.68       43.06     26.99 o
   4   6  13     5876.10     5770.48     58.75 o
   5   6  13      538.77      492.93     36.01 o
   6   6  13     4547.87     4512.01     69.81 o
   7   6  13      526.41      482.05     48.75 o
   8   6  13      572.85      592.33     50.49 o
   9   6  13      236.06      228.86     60.47 o
  10   6  13       34.62      -11.48     81.22 o
  11   6  13       10.55       18.69     81.15 o
 -14   7  13     1606.60     1700.62     83.65 o
 -13   7  13       17.22      -50.93     50.93 o
 -12   7  13     1230.13     1115.74     57.05 o
 -11   7  13      203.89      196.30     46.32 o
 -10   7  13     2107.37     2150.98     65.14 o
  -9   7  13     5691.85     5421.71     97.08 o
  -8   7  13      313.58      303.27     35.43 o
  -7   7  13     7819.84     7860.87     77.48 o
  -6   7  13     1671.52     1720.44     31.19 o
  -5   7  13      188.58      162.45     17.62 o
  -4   7  13    11163.43    11662.80     65.00 o
  -3   7  13     2068.59     2378.92     45.45 o
  -2   7  13     5985.18     6401.43     58.53 o
  -1   7  13       73.44       56.19     33.52 o
   0   7  13     9926.74     9501.02    128.10 o
   1   7  13     2411.70     2347.73     31.86 o
   2   7  13       80.92       72.82     27.02 o
   3   7  13     2824.04     2834.86     45.40 o
   4   7  13      258.50      210.67     30.29 o
   5   7  13      282.44      249.25     33.61 o
   6   7  13      644.81      647.63     37.82 o
   7   7  13      810.84      710.38     49.80 o
   8   7  13     1636.82     1633.85     61.87 o
   9   7  13      311.77      313.33     50.86 o
  10   7  13     2819.33     2932.08     98.50 o
  11   7  13      571.87      695.72     87.30 o
 -14   8  13      119.00      102.17     52.43 o
 -13   8  13     1036.67     1068.71     62.11 o
 -12   8  13      483.39      344.60     57.35 o
 -11   8  13      730.86      742.31     52.68 o
 -10   8  13     3798.09     3906.05     75.06 o
  -9   8  13      466.98      517.58     49.09 o
  -8   8  13      762.78      847.49     37.44 o
  -7   8  13     4981.39     4978.48     64.08 o
  -6   8  13     1296.68     1374.99     28.06 o
  -5   8  13       50.06       49.92     19.10 o
  -4   8  13      293.21      276.42     21.60 o
  -3   8  13    14931.45    15312.34    164.46 o
  -2   8  13       82.37       93.13     20.83 o
  -1   8  13      150.47      116.48     19.90 o
   0   8  13     3640.26     3723.27     47.73 o
   1   8  13      856.23      796.56     38.47 o
   2   8  13     2162.57     1999.70     43.55 o
   3   8  13      654.48      583.37     36.43 o
   4   8  13     2998.09     3051.25     55.44 o
   5   8  13     1119.62     1073.76     49.75 o
   6   8  13     2105.05     2087.32     77.58 o
   7   8  13     3469.66     3483.14     75.21 o
   8   8  13        8.45       16.92     46.13 o
   9   8  13     1702.82     1618.41     64.73 o
  10   8  13      119.95      123.41     64.05 o
  11   8  13      810.80      856.15     87.98 o
 -13   9  13        0.37      -41.27     48.94 o
 -12   9  13       90.64       98.52     48.45 o
 -11   9  13      564.06      553.41     51.27 o
 -10   9  13       14.01       32.57     44.60 o
  -9   9  13     1583.69     1640.11     56.26 o
  -8   9  13      590.58      522.26     47.00 o
  -7   9  13     6463.23     6667.89     73.80 o
  -6   9  13      588.05      561.26     24.05 o
  -5   9  13     2474.31     2557.46     39.15 o
  -4   9  13     3186.43     3216.12     42.43 o
  -3   9  13      658.27      637.10     27.36 o
  -2   9  13     2017.44     2041.19     36.47 o
  -1   9  13     1237.82     1331.86     31.83 o
   0   9  13      300.26      262.37     27.34 o
   1   9  13     2398.52     2288.21     63.58 o
   2   9  13        3.02      -28.69     28.69 o
   3   9  13     3088.79     3041.46     52.86 o
   4   9  13       39.52       53.23     34.93 o
   5   9  13     2854.26     2672.13     63.83 o
   6   9  13       82.66       49.22     45.77 o
   7   9  13      890.61      842.34     53.73 o
   8   9  13      619.65      612.66     53.35 o
   9   9  13      137.53      128.33     50.22 o
  10   9  13       26.22       32.06     59.03 o
  11   9  13      334.59      224.34     63.89 o
 -13  10  13     3525.03     3462.31     81.28 o
 -12  10  13        1.07      -36.91     46.07 o
 -11  10  13     1950.88     2032.32     63.44 o
 -10  10  13        5.23       19.48     41.97 o
  -9  10  13     1750.10     1727.22     71.88 o
  -8  10  13     2423.08     2409.51     60.98 o
  -7  10  13     1571.38     1568.39     38.87 o
  -6  10  13       13.11       21.86     21.62 o
  -5  10  13     4221.66     4082.83     75.69 o
  -4  10  13      116.20       87.40     24.22 o
  -3  10  13    10448.23    10550.22    122.21 o
  -2  10  13      107.26      121.81     24.35 o
  -1  10  13     4331.41     4445.54     49.17 o
   0  10  13        2.23      -24.10     40.25 o
   1  10  13      386.62      360.15     47.06 o
   2  10  13     1347.15     1315.24     43.79 o
   3  10  13       42.79       45.81     33.55 o
   4  10  13      363.16      334.06     39.79 o
   5  10  13      206.79      180.95     44.07 o
   6  10  13        4.01        0.04     43.40 o
   7  10  13     3088.41     3056.59     73.25 o
   8  10  13       74.97       69.36     46.34 o
   9  10  13     3416.34     3741.04     94.83 o
  10  10  13       18.35       39.10     61.54 o
 -13  11  13      170.92      136.43     61.27 o
 -12  11  13      195.08      171.83     59.02 o
 -11  11  13     1573.05     1497.91     57.90 o
 -10  11  13       12.16      -41.73     41.73 o
  -9  11  13     1661.55     1651.81     54.62 o
  -8  11  13       14.29      -24.85     39.99 o
  -7  11  13     5250.43     5546.41     57.14 o
  -6  11  13       96.89      140.61     25.47 o
  -5  11  13      817.01      750.26     26.85 o
  -4  11  13      201.22      190.90     23.13 o
  -3  11  13       10.45       18.85     25.95 o
  -2  11  13     4147.06     4024.38     87.27 o
  -1  11  13       21.63        7.34     23.12 o
   0  11  13     3310.20     3124.38     58.40 o
   1  11  13      570.36      558.36     53.07 o
   2  11  13       55.25        6.86     30.78 o
   3  11  13    10483.96    10417.94     87.05 o
   4  11  13      403.11      381.54     39.49 o
   5  11  13     7234.35     7079.90     91.11 o
   6  11  13      831.10      687.75     49.66 o
   7  11  13        3.55       -6.42     44.71 o
   8  11  13       62.38      106.04     46.79 o
   9  11  13        2.62       25.02     47.13 o
  10  11  13       18.91       -8.81     57.33 o
 -13  12  13      958.82      875.87     69.96 o
 -12  12  13      223.42      309.83     72.61 o
 -11  12  13      887.27      866.78     65.43 o
 -10  12  13       76.33       28.45     64.82 o
  -9  12  13       84.98       41.21     66.73 o
  -8  12  13      275.00      286.18     70.20 o
  -7  12  13      381.27      344.95     32.04 o
  -6  12  13     3254.62     3374.52     56.67 o
  -5  12  13     7577.46     7281.46     88.30 o
  -4  12  13      908.00      836.91     34.46 o
  -3  12  13     5529.78     5562.37     59.57 o
  -2  12  13     2160.23     2098.01     41.99 o
  -1  12  13     3264.03     3281.89     85.05 o
   0  12  13       56.37       13.44     38.00 o
   1  12  13      298.45      224.43     51.52 o
   2  12  13      821.64      805.36     64.81 o
   3  12  13        2.03        8.74     47.67 o
   4  12  13     1177.22     1113.97     58.25 o
   5  12  13     2510.61     2426.00     80.67 o
   6  12  13     1039.09      965.31     67.35 o
   7  12  13     2548.99     2476.88     82.83 o
   8  12  13       37.41       13.95     57.26 o
   9  12  13      558.60      482.72     62.39 o
  10  12  13      333.90      264.80     77.18 o
 -12  13  13      749.90      613.53     64.86 o
 -11  13  13      655.97      529.80    146.20 o
 -10  13  13     1360.38     1297.54     86.46 o
  -9  13  13     1287.37     1362.19     81.92 o
  -8  13  13      120.40       96.50     66.25 o
  -7  13  13     2333.55     2488.60     90.60 o
  -6  13  13     1500.57     1596.69     46.38 o
  -5  13  13      310.61      221.01     34.84 o
  -4  13  13     2696.14     2718.24     76.66 o
  -3  13  13        7.24      -13.97     29.54 o
  -2  13  13      688.27      681.66     32.83 o
  -1  13  13      401.45      301.85     42.56 o
   0  13  13     2148.08     2185.85     76.04 o
   1  13  13        3.41      -32.29     43.90 o
   2  13  13     2486.58     2327.52    115.78 o
   3  13  13     5939.53     6015.49    184.03 o
   4  13  13       28.44       -3.52     48.57 o
   5  13  13     1026.57      889.71     86.22 o
   6  13  13      377.18      368.00     58.08 o
   7  13  13      378.28      238.56     58.76 o
   8  13  13     1028.96      989.68     68.87 o
   9  13  13        3.08      -51.66     60.45 o
 -12  14  13      306.27      306.62     60.81 o
 -11  14  13      170.74      201.43     70.48 o
 -10  14  13      947.55      927.08     75.64 o
  -9  14  13       20.26      -63.14     65.66 o
  -8  14  13     2624.44     2858.68    100.46 o
  -7  14  13      244.91      242.95     41.33 o
  -6  14  13     1754.02     1695.07     48.23 o
  -5  14  13     1272.61     1161.40     45.73 o
  -4  14  13     5972.28     6215.75    102.01 o
  -3  14  13      968.42      983.08     47.13 o
  -2  14  13     1320.86     1313.80     49.74 o
  -1  14  13     4025.06     3717.80    105.20 o
   0  14  13     3319.02     3485.61     73.40 o
   1  14  13      729.80      622.74     51.43 o
   2  14  13     4814.85     4811.95     97.96 o
   3  14  13     1026.85     1017.15     73.94 o
   4  14  13     4909.56     5006.00     98.59 o
   5  14  13      398.28      347.62     59.74 o
   6  14  13      899.97      880.14     66.31 o
   7  14  13      808.24      780.01     64.15 o
   8  14  13       19.93       15.19     59.87 o
   9  14  13      529.97      517.71     65.14 o
 -11  15  13        4.59      -31.95     62.77 o
 -10  15  13      530.96      577.19     70.98 o
  -9  15  13       99.61       87.59     66.55 o
  -8  15  13       35.32       64.38     62.46 o
  -7  15  13      571.43      604.88     47.73 o
  -6  15  13      628.47      648.96     40.09 o
  -5  15  13       89.64      125.40     37.45 o
  -4  15  13     6521.14     6879.58     83.51 o
  -3  15  13      412.53      364.95     43.10 o
  -2  15  13     1098.84     1100.53     50.57 o
  -1  15  13      123.62      114.82     42.73 o
   0  15  13     1555.46     1548.34     58.33 o
   1  15  13        1.44      -32.61     47.94 o
   2  15  13      219.78      192.61     51.67 o
   3  15  13      629.48      552.33     68.32 o
   4  15  13      525.85      581.12     86.42 o
   5  15  13      332.43      397.88     69.91 o
   6  15  13      800.94      724.38     65.08 o
   7  15  13       37.66      -13.64     52.24 o
   8  15  13      605.40      508.07     87.51 o
 -11  16  13       20.88       15.03     62.40 o
 -10  16  13      775.21      929.25     75.78 o
  -9  16  13      135.48      118.22     64.72 o
  -8  16  13     4900.78     5118.20    165.75 o
  -7  16  13      165.55      189.61     37.45 o
  -6  16  13     1010.41      973.01     45.25 o
  -5  16  13      222.78      213.65     38.79 o
  -4  16  13     1636.95     1639.25     54.52 o
  -3  16  13     1021.23     1003.23     49.77 o
  -2  16  13      101.64       71.68     41.39 o
  -1  16  13        0.29       -0.89     42.93 o
   0  16  13     4586.71     4643.31    123.27 o
   1  16  13       71.96       63.82     49.97 o
   2  16  13     7874.79     7643.49    145.79 o
   3  16  13       14.05       -5.66     52.37 o
   4  16  13     2295.81     2577.10    114.74 o
   5  16  13      484.53      417.99     83.92 o
   6  16  13      942.91      952.85     68.91 o
   7  16  13       69.39       29.34     53.82 o
   8  16  13       57.86       -0.76     56.29 o
 -10  17  13      285.82      310.43     65.11 o
  -9  17  13     1004.28     1067.15     78.47 o
  -8  17  13       48.01       30.47     62.24 o
  -7  17  13      400.06      346.88     40.95 o
  -6  17  13       67.99       55.96     35.86 o
  -5  17  13      266.42      229.64     40.84 o
  -4  17  13     3267.31     3197.30     66.78 o
  -3  17  13      228.21      175.48     41.84 o
  -2  17  13     2710.84     2739.68     65.40 o
  -1  17  13       50.31       60.19     46.93 o
   0  17  13     1987.80     2001.74     66.58 o
   1  17  13      609.04      600.26     55.85 o
   2  17  13      108.01       66.60     52.21 o
   3  17  13      861.77      955.74     59.75 o
   4  17  13      149.84      157.86     60.28 o
   5  17  13       93.45       83.82     82.66 o
   6  17  13     1016.38      935.15     66.83 o
   7  17  13      168.48      149.31     55.20 o
 -10  18  13      105.32       57.78     58.68 o
  -9  18  13      302.92      304.71     68.46 o
  -8  18  13     2214.18     2220.43     95.01 o
  -7  18  13      326.67      372.50     68.31 o
  -6  18  13     1925.30     2008.82     83.60 o
  -5  18  13      835.06      739.24     46.78 o
  -4  18  13      724.39      591.64     45.72 o
  -3  18  13      267.57      219.82     44.44 o
  -2  18  13     1411.79     1336.31     55.93 o
  -1  18  13      939.12      908.02     54.62 o
   0  18  13      159.91      145.86     50.10 o
   1  18  13      250.93      313.26     53.03 o
   2  18  13      159.83      157.46     50.68 o
   3  18  13      141.20      107.97     61.21 o
   4  18  13     1068.19     1080.75     72.74 o
   5  18  13      217.74      253.79     66.44 o
   6  18  13      606.10      562.09     93.02 o
   7  18  13     1713.20     1773.16    112.50 o
  -9  19  13     1629.14     1769.60    133.73 o
  -8  19  13      254.01      295.65    105.26 o
  -7  19  13     1058.11      814.69    118.96 o
  -6  19  13      384.58      346.88     49.98 o
  -5  19  13     1315.30     1343.83     53.72 o
  -4  19  13     1162.79     1062.80     54.05 o
  -3  19  13       74.68       25.52     42.19 o
  -2  19  13        5.66       -9.43     43.08 o
  -1  19  13      517.69      479.41     63.71 o
   0  19  13      854.61      882.10     57.49 o
   1  19  13     1900.89     1960.05     68.64 o
   2  19  13      701.52      740.36     59.26 o
   3  19  13     1843.97     1765.35     81.28 o
   4  19  13        0.01        9.64     64.25 o
   5  19  13     2784.42     2769.14     92.01 o
   6  19  13      678.82      630.31     70.84 o
  -8  20  13      172.26      107.17     89.92 o
  -7  20  13     1108.58     1100.72    120.06 o
  -6  20  13       12.93       17.76     47.86 o
  -5  20  13     1172.99     1236.13     54.33 o
  -4  20  13       43.30       19.73     42.56 o
  -3  20  13     3326.96     3284.73     73.97 o
  -2  20  13       47.19       12.84     43.19 o
  -1  20  13     2559.15     2305.08     70.82 o
   0  20  13       60.56       29.12     49.44 o
   1  20  13      597.26      573.06     57.18 o
   2  20  13        0.46        0.19     51.62 o
   3  20  13      220.49      226.91     73.73 o
   4  20  13        0.89       -6.73     60.42 o
   5  20  13      279.21      332.18     72.15 o
  -7  21  13     2494.33     2520.34    147.86 o
  -6  21  13       14.55       -7.34     49.55 o
  -5  21  13     1899.44     1946.65     62.60 o
  -4  21  13      150.39      105.09     43.81 o
  -3  21  13        3.64      -24.06     45.36 o
  -2  21  13      317.55      276.07     49.08 o
  -1  21  13      216.93      162.96     49.29 o
   0  21  13        0.83       10.78     50.57 o
   1  21  13      841.10      996.27     62.07 o
   2  21  13        0.22      -21.57     59.71 o
   3  21  13     1294.26     1286.36     78.65 o
   4  21  13      352.22      302.53     67.61 o
  -6  22  13      744.72      780.23     59.51 o
  -5  22  13      246.05      189.04     53.10 o
  -4  22  13        2.51      -42.85     42.85 o
  -3  22  13     1113.03     1118.25     84.99 o
  -2  22  13      495.85      488.04     53.10 o
  -1  22  13     1782.82     1944.91     69.24 o
   0  22  13      593.85      543.32     58.50 o
   1  22  13     1262.26     1355.74     68.70 o
   2  22  13      307.01      382.19     78.50 o
   3  22  13      101.83       79.10     63.27 o
  -4  23  13      316.14      276.78     47.36 o
  -3  23  13       19.74      -21.19     46.11 o
  -2  23  13      440.46      380.22     53.00 o
  -1  23  13      332.89      387.68     56.08 o
   0  23  13      857.20      838.47     60.65 o
   1  23  13        7.56      -33.77     65.21 o
 -14   0  14        0.19      -47.83     74.28 o
 -12   0  14       87.42       43.56     74.68 o
 -10   0  14     7950.82     7640.52    138.28 o
  -8   0  14     6448.81     6602.90    118.53 o
  -6   0  14    15146.46    15477.67    187.30 o
  -4   0  14        1.73       -5.83     39.17 o
  -2   0  14     1195.78     1179.54     54.48 o
   0   0  14    34377.50    33878.29    191.07 o
   2   0  14     9345.28     9074.54     90.96 o
   4   0  14     2049.78     2160.04     53.69 o
   6   0  14     2905.17     3126.07     89.39 o
   8   0  14      707.35      826.36    125.23 o
  10   0  14     1755.08     2001.58    162.51 o
 -14   1  14     2342.82     2338.94     76.35 o
 -13   1  14       25.98      -23.64     50.63 o
 -12   1  14     3005.69     3138.42     79.09 o
 -11   1  14      461.86      471.12     55.56 o
 -10   1  14      330.34      355.19     56.82 o
  -9   1  14      837.80      867.69     55.72 o
  -8   1  14      154.00      134.28     45.77 o
  -7   1  14      543.84      519.78     43.46 o
  -6   1  14     6499.93     6495.85     80.88 o
  -5   1  14      327.49      327.02     42.08 o
  -4   1  14     6200.24     5877.69     75.54 o
  -3   1  14      748.35      664.64     35.21 o
  -2   1  14     6542.07     6481.29     65.43 o
  -1   1  14      538.25      513.42     33.93 o
   0   1  14     1573.29     1514.93     40.98 o
   1   1  14      198.78      240.72     24.77 o
   2   1  14      334.70      317.48     25.11 o
   3   1  14      137.69      151.84     25.23 o
   4   1  14      733.28      687.91     28.69 o
   5   1  14      575.11      517.88     41.91 o
   6   1  14     6222.39     6100.13     80.23 o
   7   1  14       36.36        0.54     37.33 o
   8   1  14     5073.50     5401.62    162.42 o
   9   1  14        4.14       54.90     85.56 o
  10   1  14     2452.40     2359.04    114.81 o
  11   1  14      287.98      225.26     88.13 o
 -14   2  14      237.19      235.70     56.25 o
 -13   2  14      829.52      826.28     59.72 o
 -12   2  14     1616.52     1619.64     76.84 o
 -11   2  14      296.40      189.20     53.13 o
 -10   2  14    10597.73    10742.45    141.20 o
  -9   2  14       88.00       73.97     50.86 o
  -8   2  14     1017.85     1086.41     44.48 o
  -7   2  14      218.60      231.25     39.72 o
  -6   2  14     1569.63     1556.27     42.18 o
  -5   2  14      206.66      169.32     31.40 o
  -4   2  14      110.53      118.15     30.54 o
  -3   2  14     7348.70     7092.79    109.16 o
  -2   2  14     1564.45     1432.81     28.41 o
  -1   2  14     5971.79     6600.06     62.44 o
   0   2  14      308.78      305.31     24.60 o
   1   2  14     1215.82     1324.05     27.85 o
   2   2  14    10913.34    10622.25     66.18 o
   3   2  14     2180.45     2073.44     41.92 o
   4   2  14     2149.39     2161.69     41.43 o
   5   2  14       83.95      115.58     38.57 o
   6   2  14      654.77      603.56     43.94 o
   7   2  14     1668.13     1546.14     53.49 o
   8   2  14       55.66       86.01     51.90 o
   9   2  14      260.22      426.92     87.02 o
  10   2  14      257.95      342.38     85.03 o
  11   2  14      252.06      215.86     94.24 o
 -14   3  14     1207.16     1303.46     65.62 o
 -13   3  14      320.04      326.93     54.59 o
 -12   3  14     1015.15     1037.29     61.39 o
 -11   3  14     1724.40     1640.68     65.80 o
 -10   3  14      242.94      296.35     53.20 o
  -9   3  14     4495.03     4427.08    173.62 o
  -8   3  14      498.28      520.39     37.87 o
  -7   3  14     8354.06     8415.74     93.21 o
  -6   3  14      709.74      696.79     44.52 o
  -5   3  14     5014.73     4886.36     61.29 o
  -4   3  14     2267.08     2223.96     51.94 o
  -3   3  14       91.18       83.64      8.67 o
  -2   3  14     8484.69     8701.26     72.82 o
  -1   3  14     7456.57     7641.16     84.21 o
   0   3  14      180.08      153.95     22.89 o
   1   3  14     8515.29     8523.78     62.46 o
   2   3  14       99.75      113.68     21.04 o
   3   3  14     8490.72     8042.54     55.80 o
   4   3  14       51.27       56.09     27.78 o
   5   3  14     8216.25     8530.89     80.31 o
   6   3  14     2063.76     2147.64     51.21 o
   7   3  14       75.46       73.99     37.66 o
   8   3  14      459.83      482.49     56.21 o
   9   3  14        9.46       34.57     76.82 o
  10   3  14      754.48      628.56     92.43 o
  11   3  14      862.81      783.01     95.12 o
 -14   4  14        0.61       -0.13     55.02 o
 -13   4  14     2498.11     2560.57     76.35 o
 -12   4  14       21.60       12.69     49.69 o
 -11   4  14     1229.18     1137.33     60.70 o
 -10   4  14     1959.03     1782.30     63.68 o
  -9   4  14       54.45       67.72     50.21 o
  -8   4  14       29.70       39.41     32.72 o
  -7   4  14       19.54        6.18     32.71 o
  -6   4  14      571.61      545.17     43.08 o
  -5   4  14     6813.92     6698.23     82.77 o
  -4   4  14     1079.80     1062.94     18.85 o
  -3   4  14    12967.62    13093.22    124.07 o
  -2   4  14     3795.05     4067.15     57.56 o
  -1   4  14     5259.51     5507.87     50.78 o
   0   4  14     2102.79     2183.20     42.38 o
   1   4  14      826.68      697.88     25.51 o
   2   4  14     3731.98     3697.16     39.04 o
   3   4  14      227.62      224.18     24.51 o
   4   4  14      146.18      131.06     28.76 o
   5   4  14     3574.59     3681.10     58.72 o
   6   4  14     2509.50     2535.45     58.70 o
   7   4  14     3849.04     3621.05     74.65 o
   8   4  14       22.64       15.15     50.72 o
   9   4  14     6540.36     6778.15    154.44 o
  10   4  14       67.70       83.56     80.14 o
  11   4  14     1045.35     1073.90    106.75 o
 -14   5  14       18.26       57.44     58.12 o
 -13   5  14      565.60      533.45     58.61 o
 -12   5  14       91.95       74.41     49.54 o
 -11   5  14     2032.94     1829.33     64.08 o
 -10   5  14      118.03       59.89     47.99 o
  -9   5  14     5024.78     5156.42     82.05 o
  -8   5  14      130.00       96.25     33.18 o
  -7   5  14     6154.35     6461.96     73.39 o
  -6   5  14      991.05     1019.39     55.83 o
  -5   5  14     2871.46     2866.82     28.24 o
  -4   5  14     1036.63     1024.16     19.66 o
  -3   5  14      162.81      151.87     16.56 o
  -2   5  14     3453.97     3562.49     42.96 o
  -1   5  14     2980.21     2952.86     41.05 o
   0   5  14      139.45      148.62     23.47 o
   1   5  14    10570.68    10394.19     80.32 o
   2   5  14        0.88       24.76     17.38 o
   3   5  14     6013.36     5973.71     59.04 o
   4   5  14      521.79      491.28     32.39 o
   5   5  14     1963.17     1972.10     47.36 o
   6   5  14       76.64       85.92     34.64 o
   7   5  14       44.65       29.60     44.61 o
   8   5  14       86.72       75.12     45.93 o
   9   5  14      332.01      441.22     83.46 o
  10   5  14      918.01     1025.38     96.52 o
  11   5  14      701.59      760.67     87.95 o
 -14   6  14      465.38      510.36     60.03 o
 -13   6  14      653.42      548.96     54.61 o
 -12   6  14      113.81      135.80     49.82 o
 -11   6  14       60.27       75.26     47.36 o
 -10   6  14       17.31       -6.67     47.89 o
  -9   6  14     1284.61     1166.39     57.01 o
  -8   6  14     2237.09     2015.46     50.12 o
  -7   6  14     1860.81     1725.72     47.52 o
  -6   6  14      182.32      209.80     41.56 o
  -5   6  14     1436.12     1456.16     46.57 o
  -4   6  14       10.28        4.24     14.69 o
  -3   6  14    15459.10    16296.18    138.68 o
  -2   6  14     4125.87     4410.23     40.94 o
  -1   6  14    17159.38    16777.85     85.59 o
   0   6  14        6.37       -8.02     21.89 o
   1   6  14      206.97      240.72     20.44 o
   2   6  14      658.52      696.76     32.19 o
   3   6  14     1110.65      999.81     35.81 o
   4   6  14      364.63      392.18     31.89 o
   5   6  14      429.63      329.21     34.63 o
   6   6  14      594.30      543.73     38.84 o
   7   6  14     2119.40     2365.01     66.68 o
   8   6  14       31.01       43.60     46.71 o
   9   6  14     2867.62     2867.28     92.96 o
  10   6  14       17.95      -48.97     80.12 o
  11   6  14      614.60      565.77     86.26 o
 -14   7  14     1518.49     1474.44     83.93 o
 -13   7  14       64.88        1.93     49.28 o
 -12   7  14      279.88      283.64     48.36 o
 -11   7  14     1408.25     1394.98     67.08 o
 -10   7  14      406.32      412.11     50.47 o
  -9   7  14     2519.78     2703.01     66.90 o
  -8   7  14      378.59      299.51     36.77 o
  -7   7  14      128.53      201.88     35.42 o
  -6   7  14      692.43      671.73     37.61 o
  -5   7  14     4101.88     4304.70     55.20 o
  -4   7  14     7549.44     7757.33     87.41 o
  -3   7  14      920.70      961.48     27.13 o
  -2   7  14     1587.33     1541.01     41.50 o
  -1   7  14      258.64      221.02     26.11 o
   0   7  14     1196.90     1185.96     31.71 o
   1   7  14     4148.00     4093.38    111.02 o
   2   7  14      447.45      402.30     30.03 o
   3   7  14     8986.82     9020.59     86.33 o
   4   7  14     2059.25     2028.70     43.14 o
   5   7  14     1423.18     1452.03     49.39 o
   6   7  14     1555.45     1592.23     55.60 o
   7   7  14      402.38      358.68     47.44 o
   8   7  14     1497.76     1629.24     63.37 o
   9   7  14      454.54      470.30     66.29 o
  10   7  14      385.88      424.22     70.43 o
  11   7  14      429.70      500.83     83.90 o
 -13   8  14     1529.09     1620.28     68.90 o
 -12   8  14      994.82      954.44     58.15 o
 -11   8  14      329.12      316.44     48.24 o
 -10   8  14     3806.22     3781.69     74.59 o
  -9   8  14      201.43      145.50     45.05 o
  -8   8  14     5284.25     5453.53     71.01 o
  -7   8  14     1310.70     1304.97     44.81 o
  -6   8  14     1266.31     1267.98     42.75 o
  -5   8  14     1163.54     1169.27     28.33 o
  -4   8  14      129.83      156.97     20.89 o
  -3   8  14    12521.39    12677.96    112.32 o
  -2   8  14      345.64      321.72     23.83 o
  -1   8  14      392.36      355.85     23.71 o
   0   8  14     7415.46     7689.66     76.19 o
   1   8  14      105.10       49.19     41.54 o
   2   8  14      828.05      831.61     36.16 o
   3   8  14      891.75      813.88     39.59 o
   4   8  14     1229.16     1255.48     48.67 o
   5   8  14       97.95      100.62     43.68 o
   6   8  14     2499.50     2349.24     64.71 o
   7   8  14     1085.92     1117.08     56.92 o
   8   8  14        8.59       23.90     44.95 o
   9   8  14     1654.73     1751.56     67.08 o
  10   8  14      776.42      764.60     71.80 o
 -13   9  14      215.53      186.33     50.56 o
 -12   9  14     1964.06     2115.87     67.65 o
 -11   9  14      394.79      333.47     48.72 o
 -10   9  14       42.06       62.00     43.92 o
  -9   9  14     2770.19     2889.47     66.02 o
  -8   9  14     1356.00     1220.90     57.41 o
  -7   9  14      122.55      127.75     34.01 o
  -6   9  14     1378.50     1303.09     38.68 o
  -5   9  14     1237.61     1285.48     31.54 o
  -4   9  14     9554.29     9666.53     81.59 o
  -3   9  14        1.64       21.86     23.32 o
  -2   9  14     6839.06     7009.16     66.27 o
  -1   9  14       25.51        9.36     20.82 o
   0   9  14     1391.47     1436.48     49.13 o
   1   9  14      225.17      174.18     44.44 o
   2   9  14       80.18       70.20     34.13 o
   3   9  14      116.41       81.24     33.10 o
   4   9  14     1052.57     1107.31     45.53 o
   5   9  14      679.64      679.73     49.88 o
   6   9  14     3935.02     3874.72     76.30 o
   7   9  14       17.27       17.61     44.23 o
   8   9  14     1355.01     1260.90     58.47 o
   9   9  14      133.51      173.87     48.58 o
  10   9  14      631.42      641.17     66.65 o
 -13  10  14        3.78       24.11     48.04 o
 -12  10  14     1235.07     1236.83     59.20 o
 -11  10  14        0.33      -15.98     41.94 o
 -10  10  14     2114.83     2055.21     62.42 o
  -9  10  14      565.53      474.38     44.74 o
  -8  10  14     1260.11     1240.56     56.65 o
  -7  10  14       15.49      -23.05     33.22 o
  -6  10  14     6382.44     6726.79     81.05 o
  -5  10  14     1261.31     1205.43     29.49 o
  -4  10  14      680.89      644.06     29.86 o
  -3  10  14       88.23      103.78     25.31 o
  -2  10  14      157.70      126.09     24.36 o
  -1  10  14      110.58      139.41     23.86 o
   0  10  14     1888.43     1803.11     59.40 o
   1  10  14       88.65       21.52     45.04 o
   2  10  14     1820.07     2022.45     70.28 o
   3  10  14        1.56       -6.73     33.62 o
   4  10  14     9802.92     9487.78     89.07 o
   5  10  14       32.72        1.35     44.03 o
   6  10  14      982.25     1012.95     54.49 o
   7  10  14       69.88       48.90     45.59 o
   8  10  14       97.21       64.94     47.96 o
   9  10  14        7.94       58.75     48.66 o
  10  10  14      501.34      465.60     75.36 o
 -13  11  14      187.34      174.17     62.54 o
 -12  11  14     1555.36     1463.64     75.59 o
 -11  11  14      269.41      333.51     57.61 o
 -10  11  14      398.51      347.48     60.38 o
  -9  11  14       18.60       -7.66     39.05 o
  -8  11  14        4.01      -42.29     42.29 o
  -7  11  14     1094.58     1041.71     45.83 o
  -6  11  14     6366.11     6603.56    112.92 o
  -5  11  14      124.98      101.51     21.85 o
  -4  11  14     8248.50     8582.53     73.99 o
  -3  11  14      236.02      252.20     27.66 o
  -2  11  14     7216.49     7445.69     70.47 o
  -1  11  14      516.90      460.38     28.32 o
   0  11  14     2575.63     2486.98     70.95 o
   1  11  14        9.36      -30.95     49.19 o
   2  11  14      403.58      395.30     37.35 o
   3  11  14     1574.72     1571.02     48.85 o
   4  11  14      119.95       90.84     40.31 o
   5  11  14      129.36      108.16     43.19 o
   6  11  14     2600.17     2636.26     67.30 o
   7  11  14        1.12       -5.76     43.84 o
   8  11  14     3195.38     3301.90     78.53 o
   9  11  14      316.25      307.56     49.62 o
  10  11  14      779.87      609.30     69.71 o
 -12  12  14      654.28      639.58     65.04 o
 -11  12  14      272.85      230.31     57.22 o
 -10  12  14      768.85      738.27     62.05 o
  -9  12  14      232.64      138.28     54.73 o
  -8  12  14     5564.64     5670.31    100.87 o
  -7  12  14     1741.98     1637.77     60.99 o
  -6  12  14     5129.67     5392.83     76.98 o
  -5  12  14      666.23      666.28     32.92 o
  -4  12  14      133.31      124.33     27.60 o
  -3  12  14     4584.23     4846.59     64.06 o
  -2  12  14      232.05      222.42     27.98 o
  -1  12  14       26.51       21.58     36.48 o
   0  12  14     2692.87     2516.94     59.19 o
   1  12  14       11.95       -2.26     49.22 o
   2  12  14     5318.80     5498.12     99.61 o
   3  12  14      211.60      215.61     61.97 o
   4  12  14     2652.95     2433.55     69.41 o
   5  12  14      648.75      735.94     65.51 o
   6  12  14      715.80      721.29     63.44 o
   7  12  14      806.70      750.48     66.38 o
   8  12  14       97.12      109.82     55.45 o
   9  12  14      411.19      424.89     60.93 o
 -12  13  14     1146.99     1113.01     70.38 o
 -11  13  14      318.00      297.89     57.03 o
 -10  13  14      188.43      159.83     57.27 o
  -9  13  14      354.34      325.72     57.60 o
  -8  13  14      572.17      445.03     55.86 o
  -7  13  14     2003.97     2027.17     78.92 o
  -6  13  14     1915.90     1931.92     44.98 o
  -5  13  14      584.48      605.90     33.84 o
  -4  13  14     1257.96     1367.42     39.93 o
  -3  13  14        7.59        3.88     28.52 o
  -2  13  14     1510.16     1495.53     49.18 o
  -1  13  14      584.34      574.27     45.51 o
   0  13  14      433.71      426.06     45.66 o
   1  13  14      936.97      983.42     53.25 o
   2  13  14      438.85      356.42     61.59 o
   3  13  14     4755.78     4896.73    101.36 o
   4  13  14      840.01      749.49     55.97 o
   5  13  14      539.63      625.86     62.12 o
   6  13  14      402.11      322.38     60.07 o
   7  13  14        0.95      -42.97     57.54 o
   8  13  14      376.92      395.74     63.01 o
   9  13  14       66.88       95.01     56.50 o
 -12  14  14       81.81       84.44     56.56 o
 -11  14  14      605.40      533.40     63.86 o
 -10  14  14      299.06      316.49     58.93 o
  -9  14  14      149.47      221.04     64.12 o
  -8  14  14      882.85      893.84     76.52 o
  -7  14  14      262.88      168.95    103.22 o
  -6  14  14        6.84        1.64     31.66 o
  -5  14  14     2302.71     2402.37     55.02 o
  -4  14  14      319.04      369.85     33.96 o
  -3  14  14     5387.48     5305.30     91.12 o
  -2  14  14       10.99      -40.01     40.01 o
  -1  14  14     2772.54     2846.59     65.12 o
   0  14  14       39.68        6.57     45.19 o
   1  14  14      693.14      537.85     50.07 o
   2  14  14     1600.53     1554.62     89.96 o
   3  14  14     1187.45     1217.27     86.20 o
   4  14  14     1014.54     1030.59     86.17 o
   5  14  14      997.74     1198.36     80.03 o
   6  14  14      742.94      602.22     63.17 o
   7  14  14      701.01      591.69     77.42 o
   8  14  14        0.07      -21.62     57.23 o
 -11  15  14      442.90      470.30     62.70 o
 -10  15  14       20.40        1.56     62.17 o
  -9  15  14     4062.75     4321.37    215.28 o
  -8  15  14        0.16      -22.66     61.12 o
  -7  15  14     2848.45     3117.18    151.27 o
  -6  15  14      693.78      618.43     40.16 o
  -5  15  14     4183.49     4179.76    104.26 o
  -4  15  14      932.53      926.42     39.45 o
  -3  15  14      110.28       91.00     39.33 o
  -2  15  14     1310.37     1282.12     53.37 o
  -1  15  14     4880.96     4904.78    104.03 o
   0  15  14       18.29      -18.33     44.96 o
   1  15  14     2907.17     2996.21     75.69 o
   2  15  14       13.92       34.55     51.32 o
   3  15  14     2160.53     2152.30    113.52 o
   4  15  14      444.76      422.98     83.26 o
   5  15  14     1437.86     1645.16     75.52 o
   6  15  14       65.95       86.24     57.87 o
   7  15  14      232.96      261.95     61.89 o
   8  15  14       74.23       78.81     57.85 o
 -11  16  14      448.05      374.66     57.37 o
 -10  16  14       10.25       -6.25     64.06 o
  -9  16  14       22.83       14.68     63.86 o
  -8  16  14      132.22      186.46     65.64 o
  -7  16  14      439.74      345.56     99.99 o
  -6  16  14        0.53        2.06     34.17 o
  -5  16  14     3944.70     3899.38     74.12 o
  -4  16  14       91.17       61.39     38.04 o
  -3  16  14     4997.29     4979.08    133.63 o
  -2  16  14      321.63      314.70     45.69 o
  -1  16  14     1985.98     1986.45     62.52 o
   0  16  14      856.87      759.49     52.89 o
   1  16  14     1302.66     1259.32     59.44 o
   2  16  14      408.17      543.33     54.72 o
   3  16  14        6.83      -38.12     50.64 o
   4  16  14       74.70       78.44     76.21 o
   5  16  14      602.02      675.28     88.15 o
   6  16  14       51.47       -2.39     55.46 o
   7  16  14     1337.96     1335.74     75.68 o
   8  16  14       24.84        2.87     60.03 o
 -10  17  14       63.99       88.25     62.73 o
  -9  17  14     1646.34     1647.63    117.47 o
  -8  17  14      122.30      161.05     87.57 o
  -7  17  14     1751.69     1730.17    126.24 o
  -6  17  14     1870.74     1958.37     85.94 o
  -5  17  14     1062.82     1005.64     55.30 o
  -4  17  14       18.20       -3.64     39.00 o
  -3  17  14      110.87       73.93     40.95 o
  -2  17  14       59.49       51.80     42.34 o
  -1  17  14     2792.15     2819.75     68.84 o
   0  17  14      723.53      606.38     52.69 o
   1  17  14      808.13      753.32     58.30 o
   2  17  14       11.46       -9.41     49.83 o
   3  17  14     1228.94     1269.84     64.96 o
   4  17  14      198.37      144.02     64.73 o
   5  17  14     1385.49     1632.09    101.87 o
   6  17  14       28.02      -17.12     73.89 o
   7  17  14      320.50      284.57     62.96 o
  -9  18  14      164.37      187.88     68.66 o
  -8  18  14      598.80      569.78     73.44 o
  -7  18  14       64.73        7.72     65.87 o
  -6  18  14      351.98      379.07     46.03 o
  -5  18  14      762.46      753.45     46.64 o
  -4  18  14      744.26      696.40     46.21 o
  -3  18  14     1432.55     1402.28     55.10 o
  -2  18  14      322.42      342.12     46.34 o
  -1  18  14      421.59      379.57     48.14 o
   0  18  14     1047.02     1024.34     56.97 o
   1  18  14      349.30      323.06     51.00 o
   2  18  14      713.04      744.53     58.71 o
   3  18  14      137.73      100.81     52.48 o
   4  18  14      511.07      502.03     64.24 o
   5  18  14       95.96      123.45     67.10 o
   6  18  14      756.33      662.19     93.10 o
  -9  19  14       91.13       24.50     99.21 o
  -8  19  14      249.13      219.27     97.95 o
  -7  19  14      751.83      659.84    115.73 o
  -6  19  14     1094.42     1013.80    121.21 o
  -5  19  14       47.29       20.65     39.74 o
  -4  19  14     2701.35     2706.62     78.17 o
  -3  19  14      113.65       91.24     43.62 o
  -2  19  14      987.76     1019.94     55.28 o
  -1  19  14        4.40       -4.40     45.31 o
   0  19  14     1038.12     1117.31     59.96 o
   1  19  14       51.27       39.75     53.55 o
   2  19  14      264.51      287.63     55.63 o
   3  19  14     1707.20     1845.71     86.28 o
   4  19  14        5.09      -33.59     61.55 o
   5  19  14       33.35       40.88     61.80 o
   6  19  14     1409.05     1608.35    128.85 o
  -8  20  14     1564.85     1399.50    125.51 o
  -7  20  14      132.10      182.34     99.01 o
  -6  20  14     1154.91      960.33    120.29 o
[truncated: 205,314 more chars]
